# Supplementary material for: Impact of diabetes on COVID-19 patient health outcomes in a vulnerable racial minority community
Source: PLoS One. 2023 Jul 21;18(7):e0286252. doi: 10.1371/journal.pone.0286252 (PMC10361494; doi:10.1371/journal.pone.0286252)
Supplement: S1 Dataset — (XLSX) [file pone.0286252.s001.xlsx]

## Sheet: Sheet1
Study ID	Gender	Age (Patients >90 reported below as 90)	Race	Visit_Type	Length Of Stay (Days)	Discharge_Disposition	Care_Level	HbA1C	HbA1C_old	Diabetes	BMI	Outcome	Died	A1c	Status	Agecat	Tertiary	TertiaryHome	TertiaryMort	Hypertension	Asthma	CAD	CHF	CKD	Cancer	ESRD	HLD	COPD	Obesity
1001	Male	84	African-American	Inpatient	11.5	Expired	Inpatient		5.5	Yes	29.1	Not	Yes	0	Died	3	0		0	1	0	0	0	1	0	0	0	0	0
1002	Female	86	African-American	Inpatient	4.45903	Expired	Inpatient		7	No	29.5	Not	Yes	0	Died	3	0		0	0	0	0	0	0	0	0	0	0	0
1003	Female	73	African-American	Inpatient	34.8757	Disch. To Skilled Nursing F	Inpatient	5.6	7.5	Yes		Not	No	1	Tert	3	1	1	1	1	0	0	0	0	0	0	1	0	1
1004	Female	86	African-American	Inpatient	14.2083	Expired	Inpatient			No		Not	Yes	0	Died	3	0		0	1	0	0	0	0	0	0	0	0	0
1005	Female	59	African-American	Inpatient	22.0007	Expired	Inpatient	8.4		Yes	31.7	Not	Yes	3	Died	2	0		0	1	0	0	0	0	0	0	0	0	1
1006	Male	83	African-American	Inpatient	10	Expired	Inpatient	6.8	10.7	Yes	39.1	Not	Yes	3	Died	3	0		0	1	0	0	0	1	0	0	0	0	0
1007	Female	21	African-American	Emergency	0	Treated And Released	Emergency		5	No		Not	No	0	Home	1	0	0		0	0	0	0	0	0	0	0	0	0
1008	Female	59	African-American	Emergency	0.166667	Treated And Released	Emergency		6.1	No		Not	No	0	Home	2	0	0		0	0	0	0	0	0	0	0	0	1
1009	Male	51	African-American	Emergency	0.208333	Treated And Released	Emergency			No		Not	No	0	Home	2	0	0		0	0	0	0	0	0	0	0	0	0
1010	Male	77	African-American	Emergency	0	Treated And Released	Emergency		5.4	No		Not	No	0	Home	3	0	0		1	0	0	0	0	0	0	0	0	0
1011	Female	60	White	Emergency	0	Treated And Released	Emergency			No		Not	No	0	Home	2	0	0		0	0	0	0	0	0	0	0	0	0
1012	Female	29	African-American	Emergency	0.625	Treated And Released	Emergency			No		Not	No	0	Home	1	0	0		0	0	0	0	0	0	0	0	0	0
1013	Female	54	African-American	Inpatient	42.209	Disch.To Home Health Agency	Inpatient		9.8	Yes	27	Not	No	0	Home	2	0	0		1	0	0	1	0	0	1	1	0	0
1014	Female	24	African-American	Emergency	0.291667	Treated And Released	Emergency		5.5	No		Not	No	0	Home	1	0	0		0	0	0	0	0	0	0	0	0	0
1015	Female	59	African-American	Emergency	0.333333	Treated And Released	Emergency			Yes		Not	No	0	Home	2	0	0		0	1	0	0	1	0	0	0	0	0
1016	Female	52	African-American	Emergency	0	Treated And Released	Emergency			No		Not	No	0	Home	2	0	0		0	0	0	0	0	0	0	0	0	0
1017	Male	60	African-American	Inpatient	16.1257	Discharged To Home	Inpatient	6.3	9	Yes		Home	No	2	Home	2	0	0		1	0	0	0	0	0	1	0	0	0
1018	Female	52	African-American	Inpatient	2.5	Discharged To Home	Inpatient		6	No	34.3	Home	No	0	Home	2	0	0		1	0	0	0	0	0	0	0	0	1
1019	Female	77	African-American	Inpatient	10.9167	Disch.To Home Health Agency	Inpatient	10.4		Yes	26.9	Not	No	3	Home	3	0	0		0	0	0	0	1	0	0	0	0	0
1020	Female	47	African-American	Inpatient	3.625	Discharged To Home	Inpatient		9	Yes		Home	No	0	Home	2	0	0		1	0	0	0	0	0	1	0	0	0
1021	Female	90	African-American	Inpatient	6.04167	Expired	Inpatient		8.3	Yes	27.1	Not	Yes	0	Died	3	0		0	1	0	1	0	0	0	0	1	0	0
1022	Female	77	African-American	Inpatient	3.125	Disch. To Skilled Nursing F	Inpatient		5.2	No		Not	No	0	Tert	3	1	1	1	1	0	0	0	0	1	0	0	0	0
1023	Male	72	African-American	Inpatient	8.29167	Expired	Inpatient	9.7	7.1	Yes		Not	Yes	3	Died	3	0		0	0	0	1	0	0	0	0	1	0	0
1024	Female	66	African-American	Observation	0.291667	Treated And Released	Observation		10.8	Yes		Not	No	0	Home	3	0	0		1	0	0	0	0	1	0	0	0	1
1025	Male	80	African-American	Inpatient	6.875	Expired	Inpatient		6.3	Yes		Not	Yes	0	Died	3	0		0	1	0	1	0	0	0	1	1	0	0
1026	Male	66	African-American	Inpatient	6.16667	Discharged To Home	Inpatient		8.7	Yes		Home	No	0	Home	3	0	0		1	0	0	1	1	0	0	0	0	0
1027	Male	70	African-American	Inpatient	13.209	Discharged To Home	Inpatient		5.2	No	28.7	Home	No	0	Home	3	0	0		1	0	0	0	0	0	0	0	0	0
1028	Female	81	African-American	Inpatient	18.084	Discharged To Home	Inpatient		6.1	No		Home	No	0	Home	3	0	0		1	0	0	0	0	0	1	1	0	0
1029	Male	34	African-American	Inpatient	3.5	Expired	Inpatient			No	50.1	Not	Yes	0	Died	1	0		0	1	0	0	0	0	0	0	0	0	1
1030	Male	49	African-American	Inpatient	5.5	Expired	Inpatient	13.5		Yes		Not	Yes	3	Died	2	0		0	1	0	0	0	1	0	0	0	0	1
1031	Female	44	African-American	Emergency	0.875	Treated And Released	Emergency		6	No		Not	No	0	Home	1	0	0		1	0	0	1	0	0	0	0	0	1
1032	Male	65	African-American	Inpatient	5.45833	Expired	Inpatient			No	28.3	Not	Yes	0	Died	3	0		0	1	0	0	0	0	0	0	1	0	0
1033	Male	3	African-American	Inpatient	5.58333	Discharged To Home	Inpatient			No		Home	No	0	Home	1	0	0		0	0	0	0	0	0	0	0	0	0
1034	Female	65	African-American	Inpatient	12.2924	Expired	Inpatient		8.1	Yes	26.4	Not	Yes	0	Died	3	0		0	1	0	0	0	0	0	0	0	0	0
1035	Male	62	African-American	Inpatient	9.58403	Expired	Inpatient		5.3	No	33.7	Not	Yes	0	Died	2	0		0	0	0	0	0	0	0	0	1	1	0
1036	Male	72	African-American	Inpatient	6.20833	Discharged To Home	Inpatient	5.4		Yes	21.7	Home	No	1	Home	3	0	0		1	0	0	0	0	0	0	0	0	0
1037	Male	82	African-American	Inpatient	6.41667	Expired	Inpatient			No	28.6	Not	Yes	0	Died	3	0		0	0	0	0	0	0	0	0	1	0	0
1038	Female	78	African-American	Inpatient	11.709	Discharged To Home	Inpatient			Yes		Home	No	0	Home	3	0	0		1	1	0	0	0	0	0	1	0	0
1039	Female	71	African-American	Inpatient	8.04236	Expired	Inpatient			No	34.5	Not	Yes	0	Died	3	0		0	0	0	0	0	0	0	0	0	0	0
1040	Male	63	African-American	Inpatient	3.58333	Expired	Inpatient	8.6	6.4	Yes		Not	Yes	3	Died	2	0		0	0	0	0	0	0	1	0	0	0	1
1041	Male	76	African-American	Inpatient	10.4174	Expired	Inpatient			No	27.5	Not	Yes	0	Died	3	0		0	1	0	1	0	1	0	0	1	0	0
1042	Female	71	African-American	Inpatient	3.66667	Discharged To Home	Inpatient			No	2	Home	No	0	Home	3	0	0		1	0	0	0	0	0	0	0	0	0
1043	Female	38	African-American	Inpatient	1.875	Discharged To Home	Inpatient			Yes		Home	No	0	Home	1	0	0		0	0	0	0	0	0	0	0	0	1
1044	Female	73	African-American	Observation	0.875	Discharged To Home	Observation			No		Home	No	0	Home	3	0	0		1	0	0	0	0	0	0	1	0	0
1045	Female	70	African-American	Inpatient	6	Disch. To Skilled Nursing F	Inpatient		7.6	Yes		Not	No	0	Tert	3	1	1	1	1	0	0	0	0	0	1	1	0	1
1046	Male	56	African-American	Inpatient	0.708333	Discharged To Home	Inpatient		7.8	Yes		Home	No	0	Home	2	0	0		1	0	0	0	0	0	0	0	1	0
1047	Male	53	White	Inpatient	19.7507	Discharged To Home	Inpatient	6		No	25.1	Home	No	2	Home	2	0	0		0	0	0	0	0	0	0	0	0	0
1048	Male	90	African-American	Inpatient	2.5	Disch. To Skilled Nursing F	Inpatient		8.3	Yes		Not	No	0	Tert	3	1	1	1	1	0	1	0	0	0	0	1	0	0
1049	Female	62	African-American	Inpatient	2.45833	Discharged To Home	Inpatient		6.7	No		Home	No	0	Home	2	0	0		0	0	0	0	0	0	0	1	0	1
1050	Female	84	African-American	Inpatient	0.458333	Expired	Inpatient			No		Not	Yes	0	Died	3	0		0	0	0	0	0	0	0	0	0	0	0
1051	Female	56	Undisclosed	Inpatient	0.416667	Discharged To Home	Inpatient			No		Home	No	0	Home	2	0	0		0	0	0	0	0	0	0	0	0	0
1052	Male	70	African-American	Inpatient	7.41736	Disch. To Skilled Nursing F	Inpatient		10.1	Yes		Not	No	0	Tert	3	1	1	1	1	0	0	1	1	0	0	0	0	0
1053	Male	77	African-American	Emergency	0.0833333	Treated And Released	Emergency		5.7	No		Not	No	0	Home	3	0	0		1	0	1	1	0	0	0	0	1	0
1054	Male	43	African-American	Emergency	0.0416667	Treated And Released	Emergency			No		Not	No	0	Home	1	0	0		0	0	0	0	0	0	0	0	0	0
1055	Female	67	African-American	Inpatient	11.5007	Expired	Inpatient			No	33.4	Not	Yes	0	Died	3	0		0	0	0	1	0	1	0	0	0	0	0
1056	Female	82	African-American	Inpatient	7.12569	Disch.To Home Health Agency	Inpatient			Yes		Not	No	0	Home	3	0	0		1	0	0	0	0	0	1	0	0	1
1057	Male	83	African-American	Inpatient	3.33333	Discharged To Home	Inpatient			No	21.7	Home	No	0	Home	3	0	0		1	0	0	1	0	0	0	0	0	0
1058	Female	48	African-American	Inpatient	6.33333	Discharged To Home	Inpatient	6.5		Yes	41.4	Home	No	2	Home	2	0	0		1	1	0	0	0	0	0	0	0	1
1059	Female	86	African-American	Inpatient	2.125	Disch.To Home Health Agency	Inpatient	7.2		Yes		Not	No	3	Home	3	0	0		1	0	0	1	1	0	0	0	0	0
1060	Female	11	African-American	Emergency	0.0833333	Treated And Released	Emergency		5.4	No		Not	No	0	Home	1	0	0		0	0	0	0	0	0	0	0	0	0
1061	Male	63	African-American	Inpatient	3.70833	Expired	Inpatient		12.2	Yes	34.3	Not	Yes	0	Died	2	0		0	1	0	0	0	0	0	0	0	0	0
1062	Female	83	African-American	Inpatient	2.95833	Discharged To Home	Inpatient			Yes	24.4	Home	No	0	Home	3	0	0		1	0	0	0	0	0	1	0	0	0
1063	Male	67	Undisclosed	Inpatient	0.125	Expired	Inpatient			Yes		Not	Yes	0	Died	3	0		0	1	0	0	0	0	0	0	0	0	0
1064	Female	64	African-American	Inpatient	7.62569	Expired	Inpatient			No		Not	Yes	0	Died	2	0		0	0	0	0	0	0	0	0	0	0	0
1065	Male	75	African-American	Emergency	0.25	Treated And Released	Emergency		6	No		Not	No	0	Home	3	0	0		0	0	0	0	0	0	0	0	0	0
1066	Male	68	Undisclosed	Inpatient	24.2924	Expired	Inpatient	6.8		Yes	29.9	Not	Yes	3	Died	3	0		0	1	0	0	0	0	0	0	0	0	0
1067	Male	56	African-American	Emergency	1.25	Treated And Released	Emergency			No		Not	No	0	Home	2	0	0		1	0	0	0	0	0	1	0	0	0
1068	Male	79	African-American	Inpatient	23.9174	Disch.To Home Health Agency	Inpatient			Yes	27.1	Not	No	0	Home	3	0	0		1	0	0	0	1	0	0	0	0	0
1069	Male	67	African-American	Inpatient	3.08333	Discharged To Home	Inpatient			No	22.7	Home	No	0	Home	3	0	0		0	0	0	0	0	0	0	0	0	0
1070	Male	83	African-American	Inpatient	7.20903	Expired	Inpatient		6.4	Yes		Not	Yes	0	Died	3	0		0	1	0	1	0	0	0	0	0	0	0
1071	Male	75	African-American	Inpatient	12.084	Expired	Inpatient		6.7	Yes		Not	Yes	0	Died	3	0		0	1	0	0	0	0	0	0	0	0	1
1072	Male	76	African-American	Inpatient	19.8757	Disch.To Home Health Agency	Inpatient	7.2		Yes	22.8	Not	No	3	Home	3	0	0		1	0	1	0	0	0	0	1	0	1
1073	Female	63	African-American	Inpatient	4.5	Expired	Inpatient			Yes		Not	Yes	0	Died	2	0		0	0	0	0	0	0	0	0	0	0	0
1074	Female	83	African-American	Inpatient	3.66667	Expired	Inpatient			Yes		Not	Yes	0	Died	3	0		0	1	0	1	0	0	0	0	0	0	0
1075	Female	76	African-American	Emergency	0.833333	Treated And Released	Emergency			No		Not	No	0	Home	3	0	0		1	0	0	0	0	1	0	0	0	0
1076	Male	46	African-American	Inpatient	5.79167	Discharged To Home	Inpatient			No	20.6	Home	No	0	Home	2	0	0		0	0	0	0	1	1	0	0	0	0
1077	Male	71	African-American	Inpatient	22.2924	Discharged To Home	Inpatient	11		Yes	23.1	Home	No	3	Home	3	0	0		1	0	0	0	0	0	0	0	0	0
1078	Female	70	African-American	Inpatient	2.54167	Expired	Inpatient		5.2	Yes		Not	Yes	0	Died	3	0		0	1	0	0	0	0	0	0	1	0	0
1079	Male	81	African-American	Inpatient	15.584	Disch.To Home Health Agency	Inpatient		6.3	No		Not	No	0	Home	3	0	0		1	1	0	0	0	1	0	0	1	0
1080	Female	82	African-American	Inpatient	1.625	Expired	Inpatient		7.7	Yes		Not	Yes	0	Died	3	0		0	0	0	0	0	0	0	0	1	0	0
1081	Male	61	African-American	Inpatient	2.375	Discharged To Home	Inpatient			No		Home	No	0	Home	2	0	0		0	1	0	0	1	0	0	0	0	0
1082	Female	69	African-American	Inpatient	11.334	Discharged To Home	Inpatient		8.7	Yes	36.6	Home	No	0	Home	3	0	0		1	0	0	1	0	0	0	0	1	1
1083	Female	18	African-American	Emergency	0.75	Treated And Released	Emergency			No		Not	No	0	Home	1	0	0		0	0	0	0	0	0	0	0	0	0
1084	Female	73	African-American	Inpatient	6.83403	Expired	Inpatient			Yes	20.3	Not	Yes	0	Died	3	0		0	1	0	1	0	0	0	0	1	0	0
1085	Female	62	African-American	Inpatient	4.66667	Discharged To Home	Inpatient		6.5	No	36.2	Home	No	0	Home	2	0	0		1	0	1	0	0	0	0	0	1	1
1086	Male	79	African-American	Inpatient	3.58333	Expired	Inpatient		6.5	Yes		Not	Yes	0	Died	3	0		0	0	0	0	0	0	0	0	0	0	0
1087	Male	77	African-American	Inpatient	3.91667	Expired	Inpatient	11		Yes	29.5	Not	Yes	3	Died	3	0		0	0	0	0	0	0	0	0	0	0	0
1088	Female	85	African-American	Inpatient	1.20833	Expired	Inpatient		8.6	Yes		Not	Yes	0	Died	3	0		0	0	0	0	0	0	0	0	0	0	0
1089	Female	46	White	Inpatient	4.25	Discharged To Home	Inpatient		5	No		Home	No	0	Home	2	0	0		1	0	0	0	0	0	1	0	0	0
1090	Female	61	African-American	Inpatient	7.91736	Expired	Inpatient		13.9	Yes	32.6	Not	Yes	0	Died	2	0		0	0	0	0	0	0	1	0	1	0	0
1091	Male	54	African-American	Inpatient	2.70833	Discharged To Home	Inpatient			Yes	20.6	Home	No	0	Home	2	0	0		1	0	0	0	0	0	0	1	0	0
1092	Female	75	African-American	Observation	3.25	Discharged To Home	Observation			Yes		Home	No	0	Home	3	0	0		1	0	0	0	1	0	0	0	0	1
1093	Male	77	African-American	Observation	1.125	Discharged To Home	Observation		5.4	No		Home	No	0	Home	3	0	0		1	1	0	0	0	0	1	0	0	1
1094	Female	52	African-American	Observation	4.29167	Discharged To Home	Observation			No		Home	No	0	Home	2	0	0		0	0	0	0	0	0	0	0	0	0
1095	Male	60	African-American	Inpatient	22.084	Discharged To Home	Inpatient			No		Home	No	0	Home	2	0	0		1	0	0	0	0	0	0	0	0	0
1096	Female	49	African-American	Inpatient	14.209	Discharged To Home	Inpatient	14.9		Yes		Home	No	3	Home	2	0	0		1	0	0	0	1	0	0	0	0	0
1097	Female	67	African-American	Inpatient	7.20903	Expired	Inpatient	8.1		Yes		Not	Yes	3	Died	3	0		0	1	0	0	0	0	0	0	1	0	0
1098	Male	48	African-American	Inpatient	3.95833	Discharged To Home	Inpatient		6.4	Yes	29	Home	No	0	Home	2	0	0		1	0	0	1	0	0	0	1	0	0
1099	Female	80	African-American	Emergency	0	Expired	Emergency		5.5	No		Not	Yes	0	Died	3	0		0	1	1	0	0	0	0	1	0	0	0
1100	Male	90	African-American	Inpatient	9.04236	Expired	Inpatient		6.7	No		Not	Yes	0	Died	3	0		0	1	0	0	0	0	0	1	0	0	0
1101	Male	77	African-American	Inpatient	4.04167	Expired	Inpatient			No	24.9	Not	Yes	0	Died	3	0		0	1	0	0	0	1	0	0	0	0	0
1102	Female	64	African-American	Inpatient	3.95833	Discharged To Home	Inpatient			Yes	23.4	Home	No	0	Home	2	0	0		1	0	0	0	0	0	0	0	0	0
1103	Male	86	African-American	Emergency	1.16667	Treated And Released	Emergency			No		Not	No	0	Home	3	0	0		1	1	0	1	0	0	0	0	0	0
1104	Male	57	African-American	Inpatient	3.20833	Expired	Inpatient	8		Yes		Not	Yes	3	Died	2	0		0	0	0	0	0	0	0	0	0	0	0
1105	Female	63	African-American	Inpatient	2.45833	Expired	Inpatient			No	39.9	Not	Yes	0	Died	2	0		0	1	0	0	0	0	0	1	1	0	0
1106	Male	85	African-American	Inpatient	4.125	Disch.To Home Health Agency	Inpatient	8.8	8.5	Yes		Not	No	3	Home	3	0	0		1	0	0	0	0	0	0	1	1	0
1107	Female	48	African-American	Inpatient	1.45833	Expired	Inpatient			Yes		Not	Yes	0	Died	2	0		0	0	0	0	0	0	0	0	0	0	0
1108	Male	69	African-American	Inpatient	8.50069	Expired	Inpatient			No	22.8	Not	Yes	0	Died	3	0		0	0	0	0	0	0	0	0	0	0	1
1109	Male	80	African-American	Inpatient	4.25	Expired	Inpatient	6.8		Yes		Not	Yes	3	Died	3	0		0	1	0	0	0	1	0	0	0	0	0
1110	Female	83	African-American	Inpatient	5.45903	Disch.To Home Health Agency	Inpatient			No	31.4	Not	No	0	Home	3	0	0		0	0	0	0	0	0	0	0	0	0
1111	Male	84	African-American	Inpatient	5.87569	Expired	Inpatient		11	Yes		Not	Yes	0	Died	3	0		0	0	0	0	0	0	0	0	0	0	0
1112	Female	63	White	Inpatient	6.00069	Discharged To Home	Inpatient	10.1		Yes		Home	No	3	Home	2	0	0		1	0	0	0	0	0	0	1	0	0
1113	Male	65	African-American	Inpatient	1.08333	Discharged To Home	Inpatient			No		Home	No	0	Home	3	0	0		0	0	0	0	0	0	0	0	0	0
1114	Female	58	African-American	Inpatient	1.16667	Discharged To Home	Inpatient			No	33.7	Home	No	0	Home	2	0	0		1	0	1	0	0	1	0	1	0	0
1115	Male	67	Undisclosed	Inpatient	5.66736	Expired	Inpatient	15.7		Yes		Not	Yes	3	Died	3	0		0	1	0	0	0	0	0	0	0	0	1
1116	Female	70	African-American	Inpatient	4.25	Discharged To Home	Inpatient			No	30.5	Home	No	0	Home	3	0	0		1	0	0	1	0	0	0	1	0	0
1117	Female	15	African-American	Emergency	0	Treated And Released	Emergency			No		Not	No	0	Home	1	0	0		0	0	0	0	0	0	0	0	0	0
1118	Female	62	African-American	Inpatient	15.5007	Discharged To Home	Inpatient		11.1	Yes	30.8	Home	No	0	Home	2	0	0		1	0	0	0	0	0	0	1	0	0
1119	Female	78	African-American	Inpatient	2.5	Expired	Inpatient			No		Not	Yes	0	Died	3	0		0	0	0	0	0	0	0	0	0	0	0
1120	Female	57	African-American	Emergency	0.25	Treated And Released	Emergency		7.3	Yes		Not	No	0	Home	2	0	0		1	0	1	0	0	0	1	0	0	0
1121	Female	66	African-American	Inpatient	5.75069	Expired	Inpatient			No		Not	Yes	0	Died	3	0		0	1	0	0	0	1	0	0	1	0	0
1122	Female	39	African-American	Inpatient	3.33333	Discharged To Home	Inpatient		4.9	No		Home	No	0	Home	1	0	0		0	0	0	0	0	0	1	1	0	0
1123	Female	72	African-American	Inpatient	6.12569	Discharged To Home	Inpatient		5.7	No	30.3	Home	No	0	Home	3	0	0		1	1	0	0	0	0	0	1	0	0
1124	Female	69	African-American	Inpatient	3	Discharged To Home	Inpatient			Yes		Home	No	0	Home	3	0	0		1	0	0	0	0	0	0	1	0	0
1125	Male	80	African-American	Observation	6.04236	Discharged To Home	Observation			No		Home	No	0	Home	3	0	0		1	0	0	0	0	0	0	0	0	0
1126	Female	90	African-American	Inpatient	13.084	Disch. To Skilled Nursing F	Inpatient			No		Not	No	0	Tert	3	1	1	1	1	0	0	0	0	0	0	1	0	0
1127	Male	71	African-American	Inpatient	3.83333	Expired	Inpatient		5.9	Yes		Not	Yes	0	Died	3	0		0	0	0	0	0	0	0	0	0	0	0
1128	Male	29	African-American	Inpatient	4.83403	Discharged To Home	Inpatient			No	31.5	Home	No	0	Home	1	0	0		0	0	0	0	0	0	0	0	0	0
1129	Male	74	African-American	Inpatient	8.20903	Expired	Inpatient			No	20.9	Not	Yes	0	Died	3	0		0	1	0	1	0	0	0	0	0	0	0
1130	Male	58	African-American	Inpatient	30.3757	Discharged To Home	Inpatient			No	30.5	Home	No	0	Home	2	0	0		1	0	0	0	0	0	0	0	0	0
1131	Male	64	African-American	Inpatient	3.625	Discharged To Home	Inpatient			Yes	22.5	Home	No	0	Home	2	0	0		0	0	0	0	0	0	0	0	0	0
1132	Female	80	African-American	Inpatient	1.79167	Discharged To Home	Inpatient			Yes		Home	No	0	Home	3	0	0		1	0	0	0	0	0	0	0	0	0
1133	Male	45	African-American	Inpatient	2.29167	Discharged To Home	Inpatient			No		Home	No	0	Home		0	0		1	0	0	0	0	0	0	0	0	0
1134	Female	66	African-American	Inpatient	8.16736	Expired	Inpatient			Yes	29.1	Not	Yes	0	Died	3	0		0	1	0	1	0	0	0	1	0	0	0
1135	Female	78	African-American	Inpatient	5.95903	Disch. To Skilled Nursing F	Inpatient		15.1	Yes	19.8	Not	No	0	Tert	3	1	1	1	1	0	1	0	0	0	0	1	0	0
1136	Female	55	African-American	Emergency	0.875	Treated And Released	Emergency			No		Not	No	0	Home	2	0	0		0	0	0	0	0	0	0	0	0	0
1137	Male	59	African-American	Inpatient	34.4181	Disch.To Home Health Agency	Inpatient			No	44.8	Not	No	0	Home	2	0	0		1	0	0	0	0	0	0	0	0	1
1138	Male	79	African-American	Inpatient	6.54236	Expired	Inpatient			Yes	32	Not	Yes	0	Died	3	0		0	1	0	0	0	1	0	0	1	0	0
1139	Male	55	African-American	Inpatient	31.0007	Disch. To Skilled Nursing F	Inpatient	8	7.6	Yes	33.4	Not	No	3	Tert	2	1	1	1	1	0	0	0	0	0	1	0	0	0
1140	Female	55	African-American	Inpatient	5.75069	Discharged To Home	Inpatient			No	81.4	Home	No	0	Home	2	0	0		1	0	0	0	0	0	0	1	0	1
1141	Male	67	African-American	Inpatient	3.25	Discharged To Home	Inpatient			Yes		Home	No	0	Home	3	0	0		1	0	0	0	1	0	0	0	0	1
1142	Male	43	White	Inpatient	4	Discharged To Home	Inpatient	14.9		Yes	21.1	Home	No	3	Home	1	0	0		0	0	0	0	0	0	0	0	0	0
1143	Male	82	African-American	Inpatient	0.125	Expired	Inpatient			Yes		Not	Yes	0	Died	3	0		0	1	0	0	0	0	0	0	1	0	0
1144	Male	45	African-American	Inpatient	5.91736	Expired	Inpatient			Yes	39.2	Not	Yes	0	Died		0		0	1	0	0	0	0	0	0	0	0	1
1145	Female	80	African-American	Inpatient	2.33333	Discharged To Home	Inpatient			No	21	Home	No	0	Home	3	0	0		0	0	0	0	0	1	0	0	0	0
1146	Female	57	African-American	Emergency	0.583333	Expired	Emergency		7.1	Yes		Not	Yes	0	Died	2	0		0	1	0	0	0	1	0	0	1	0	1
1147	Female	31	African-American	Inpatient	1.08333	Discharged To Home	Inpatient		10.4	Yes		Home	No	0	Home	1	0	0		1	0	0	0	0	0	1	0	0	0
1148	Male	68	African-American	Inpatient	5.79236	Expired	Inpatient			No	29.9	Not	Yes	0	Died	3	0		0	0	0	0	0	0	0	0	0	0	0
1149	Male	61	Undisclosed	Emergency	0.375	Treated And Transferred	Emergency			No		Not	No	0	Tert	2	1	1	1	0	0	1	0	0	0	0	0	0	0
1150	Male	38	African-American	Inpatient	7.12569	Discharged To Home	Inpatient		6.6	Yes		Home	No	0	Home	1	0	0		1	0	0	0	1	0	0	0	0	0
1151	Female	89	African-American	Inpatient	0.75	Expired	Inpatient		7	Yes		Not	Yes	0	Died	3	0		0	0	0	0	0	0	0	0	0	0	0
1152	Female	51	African-American	Inpatient	3.29167	Discharged To Home	Inpatient		16.8	Yes	33.1	Home	No	0	Home	2	0	0		1	0	0	0	0	0	0	1	0	0
1153	Male	90	African-American	Inpatient	3	Disch.To Home Health Agency	Inpatient		5	No	21.1	Not	No	0	Home	3	0	0		1	0	0	0	0	0	0	1	0	0
1154	Male	65	African-American	Inpatient	4.00069	Discharged To Home	Inpatient		5.8	Yes	32.9	Home	No	0	Home	3	0	0		1	0	0	0	0	0	0	0	1	0
1155	Male	38	Undisclosed	Inpatient	16.209	Expired	Inpatient			No		Not	Yes	0	Died	1	0		0	1	0	1	1	1	1	0	0	0	0
1156	Male	56	African-American	Inpatient	19.6257	Discharged To Home	Inpatient	9.6		Yes	24.3	Home	No	3	Home	2	0	0		1	0	0	0	0	0	0	0	0	0
1157	Female	42	African-American	Inpatient	3.125	Discharged To Home	Inpatient			No	41	Home	No	0	Home	1	0	0		0	0	0	0	0	0	0	0	0	1
1158	Female	36	African-American	Inpatient	11.7924	Discharged To Home	Inpatient	6		No	29.8	Home	No	2	Home	1	0	0		0	0	0	0	0	1	0	0	0	0
1159	Female	60	African-American	Inpatient	6.91736	Disch.To Home Health Agency	Inpatient			No	23.2	Not	No	0	Home	2	0	0		1	0	0	0	0	0	0	1	0	0
1160	Male	70	African-American	Inpatient	6.16736	Expired	Inpatient	9.6		Yes	29.3	Not	Yes	3	Died	3	0		0	0	0	0	0	0	0	0	0	0	0
1161	Female	67	African-American	Inpatient	10.7924	Disch.To Home Health Agency	Inpatient		6.8	Yes	33	Not	No	0	Home	3	0	0		1	0	1	0	0	0	0	1	0	0
1162	Male	74	African-American	Inpatient	12.5424	Expired	Inpatient			Yes		Not	Yes	0	Died	3	0		0	1	0	1	0	0	0	0	0	1	0
1163	Female	89	African-American	Inpatient	3.70903	Expired	Inpatient			No		Not	Yes	0	Died	3	0		0	1	0	0	0	0	0	0	1	0	0
1164	Male	64	African-American	Inpatient	5.75069	Expired	Inpatient	8.2		Yes		Not	Yes	3	Died	2	0		0	0	0	0	0	0	0	0	1	0	1
1165	Male	52	African-American	Inpatient	8.50069	Expired	Inpatient	13		Yes	21.1	Not	Yes	3	Died	2	0		0	0	0	0	0	0	0	0	0	0	0
1166	Male	84	African-American	Inpatient	2.41667	Expired	Inpatient			Yes		Not	Yes	0	Died	3	0		0	1	0	0	1	0	0	1	0	0	0
1167	Male	53	African-American	Emergency	0.208333	Treated And Released	Emergency			No		Not	No	0	Home	2	0	0		0	0	0	0	0	0	0	0	0	0
1168	Female	53	African-American	Observation	1.20833	Treated And Released	Observation			No		Not	No	0	Home	2	0	0		1	0	0	0	0	0	0	0	0	0
1169	Female	48	African-American	Inpatient	5.33403	Discharged To Home	Inpatient			No	35.5	Home	No	0	Home	2	0	0		0	0	0	0	0	0	0	0	0	0
1170	Female	45	African-American	Inpatient	9.16736	Discharged To Home	Inpatient			Yes	51.2	Home	No	0	Home		0	0		1	0	0	0	0	0	0	0	0	1
1171	Female	53	African-American	Inpatient	0.0416667	Discharged To Home	Inpatient			No		Home	No	0	Home	2	0	0		0	0	0	0	0	0	0	0	0	1
1172	Female	58	African-American	Inpatient	8.45903	Expired	Inpatient			Yes	30.4	Not	Yes	0	Died	2	0		0	1	0	1	0	1	0	0	1	0	0
1173	Male	65	African-American	Emergency	0.416667	Treated And Released	Emergency			No		Not	No	0	Home	3	0	0		1	0	0	0	0	1	0	0	0	0
1174	Male	67	African-American	Inpatient	8.37569	Expired	Inpatient	8.1		Yes		Not	Yes	3	Died	3	0		0	0	0	1	0	0	0	0	0	0	0
1175	Female	70	African-American	Inpatient	1.125	Expired	Inpatient			No	29.7	Not	Yes	0	Died	3	0		0	1	0	0	0	0	0	1	0	0	1
1176	Male	73	African-American	Inpatient	4.00069	Discharged To Home	Inpatient		7.8	Yes	35.7	Home	No	0	Home	3	0	0		1	0	1	1	0	0	0	0	1	0
1177	Female	78	African-American	Inpatient	16.9174	Disch. To Skilled Nursing F	Inpatient			Yes	25	Not	No	0	Tert	3	1	1	1	1	0	1	0	0	0	0	1	0	0
1178	Female	69	African-American	Inpatient	2.83403	Discharged To Home	Inpatient			Yes	28.5	Home	No	0	Home	3	0	0		1	1	0	0	0	0	0	1	0	1
1179	Male	76	African-American	Inpatient	5.62569	Expired	Inpatient			No		Not	Yes	0	Died	3	0		0	1	0	0	0	0	0	0	0	0	0
1180	Female	78	African-American	Inpatient	2.08333	Expired	Inpatient			Yes		Not	Yes	0	Died	3	0		0	1	0	0	0	0	0	0	0	0	1
1181	Male	77	African-American	Inpatient	4.41736	Expired	Inpatient		9.1	Yes		Not	Yes	0	Died	3	0		0	1	0	0	0	0	0	0	0	0	0
1182	Male	48	African-American	Inpatient	8.12569	Discharged To Home	Inpatient	9.4		Yes		Home	No	3	Home	2	0	0		0	0	1	0	0	0	0	0	0	0
1183	Male	36	African-American	Inpatient	8.00069	Disch.To Home Health Agency	Inpatient			No	37.5	Not	No	0	Home	1	0	0		0	0	0	0	0	0	0	0	0	1
1184	Female	83	African-American	Inpatient	2	Expired	Inpatient		6.4	Yes		Not	Yes	0	Died	3	0		0	1	0	0	0	0	0	0	1	0	0
1185	Male	46	African-American	Inpatient	4.00069	Discharged To Home	Inpatient		7.8	Yes		Home	No	0	Home	2	0	0		1	0	0	0	1	0	0	0	0	0
1186	Male	52	African-American	Inpatient	1.29167	Expired	Inpatient		11.5	Yes		Not	Yes	0	Died	2	0		0	0	0	0	0	0	0	0	0	0	0
1187	Male	75	African-American	Inpatient	9.41736	Expired	Inpatient	11.1		Yes	24.3	Not	Yes	3	Died	3	0		0	1	0	1	0	0	0	1	0	0	0
1188	Male	83	African-American	Inpatient	8.83403	Discharged To Home	Inpatient	12.5		Yes		Home	No	3	Home	3	0	0		0	0	0	0	1	0	0	0	0	0
1189	Female	27	African-American	Inpatient	3.79236	Discharged To Home	Inpatient		5	No	49.4	Home	No	0	Home	1	0	0		0	0	0	0	0	0	0	0	0	1
1190	Female	70	African-American	Inpatient	3.29236	Discharged To Home	Inpatient			No		Home	No	0	Home	3	0	0		1	0	0	0	0	0	0	0	0	0
1191	Female	90	African-American	Inpatient	3.91736	Disch. To Skilled Nursing F	Inpatient			No		Not	No	0	Tert	3	1	1	1	1	0	1	0	0	0	0	0	0	0
1192	Female	56	African-American	Inpatient	6.83403	Expired	Inpatient			No		Not	Yes	0	Died	2	0		0	0	0	0	0	0	0	0	0	0	0
1193	Male	76	African-American	Inpatient	2.00069	Discharged To Home	Inpatient			No		Home	No	0	Home	3	0	0		1	0	0	0	0	0	0	0	0	0
1194	Female	47	African-American	Inpatient	11.0007	Expired	Inpatient	8.4	6.9	Yes		Not	Yes	3	Died	2	0		0	0	0	0	0	0	0	0	0	0	0
1195	Male	58	African-American	Inpatient	0.708333	Discharged To Home	Inpatient		5.7	No		Home	No	0	Home	2	0	0		0	0	0	0	0	1	0	0	0	0
1196	Female	74	African-American	Inpatient	3.16736	Discharged To Home	Inpatient			Yes		Home	No	0	Home	3	0	0		1	0	0	0	1	0	0	1	1	0
1197	Male	71	Undisclosed	Inpatient	5.29236	Expired	Inpatient			No		Not	Yes	0	Died	3	0		0	1	0	0	0	0	0	0	0	0	0
1198	Female	87	African-American	Inpatient	5.79236	Expired	Inpatient		6	No		Not	Yes	0	Died	3	0		0	1	0	0	0	0	0	0	0	0	0
1199	Female	62	Undisclosed	Inpatient	5.08403	Expired	Inpatient			Yes	29.9	Not	Yes	0	Died	2	0		0	1	0	1	0	0	0	1	1	0	0
1200	Male	57	African-American	Inpatient	22.1257	Expired	Inpatient	14.3		Yes		Not	Yes	3	Died	2	0		0	0	0	0	0	0	0	0	0	0	0
1201	Male	71	African-American	Inpatient	6.66736	Expired	Inpatient			Yes		Not	Yes	0	Died	3	0		0	1	0	0	0	0	0	1	0	0	0
1202	Female	90	African-American	Inpatient	6.66736	Expired	Inpatient			No		Not	Yes	0	Died	3	0		0	1	0	0	0	0	0	0	0	0	0
1203	Male	87	African-American	Inpatient	4.70903	Discharged To Home	Inpatient		7	Yes		Home	No	0	Home	3	0	0		1	0	0	1	0	0	0	1	0	0
1204	Male	62	African-American	Inpatient	2.95903	Discharged To Home	Inpatient	9.7		Yes		Home	No	3	Home	2	0	0		1	0	0	0	0	0	0	0	0	0
1205	Male	57	African-American	Inpatient	31.209	Disch.To Home Health Agency	Inpatient			No		Not	No	0	Home	2	0	0		1	0	0	0	0	0	0	0	0	0
1206	Female	66	African-American	Inpatient	0.666667	Discharged To Home	Inpatient			No		Home	No	0	Home	3	0	0		0	0	0	0	0	0	0	0	0	0
1207	Female	68	African-American	Inpatient	8.25069	Expired	Inpatient			Yes		Not	Yes	0	Died	3	0		0	1	0	0	0	0	0	0	0	0	0
1208	Female	67	African-American	Inpatient	2.91736	Discharged To Home	Inpatient			No		Home	No	0	Home	3	0	0		1	0	0	0	0	0	0	0	0	0
1209	Male	77	African-American	Inpatient	10.084	Expired	Inpatient	10.3		Yes	29.1	Not	Yes	3	Died	3	0		0	0	0	0	0	0	0	0	0	0	0
1210	Male	62	African-American	Inpatient	23.959	Discharged To Home	Inpatient		8.8	Yes	32.1	Home	No	0	Home	2	0	0		1	0	0	1	0	0	0	1	0	0
1211	Male	79	African-American	Inpatient	15.8757	Disch. To Skilled Nursing F	Inpatient			Yes		Not	No	0	Tert	3	1	1	1	1	0	0	0	1	0	0	0	0	0
1212	Male	52	African-American	Inpatient	4.25069	Expired	Inpatient			No	70.6	Not	Yes	0	Died	2	0		0	1	0	0	0	1	0	0	1	0	0
1213	Male	86	African-American	Inpatient	11.709	Expired	Inpatient		6.3	No		Not	Yes	0	Died	3	0		0	1	0	1	0	1	0	0	0	0	0
1214	Male	72	African-American	Inpatient	1.25069	Expired	Inpatient			Yes		Not	Yes	0	Died	3	0		0	1	0	0	1	0	0	1	0	0	0
1215	Male	74	African-American	Inpatient	12.2507	Expired	Inpatient	8.4		Yes		Not	Yes	3	Died	3	0		0	0	0	0	0	0	0	0	0	0	0
1216	Female	42	African-American	Inpatient	26.7507	Discharged To Home	Inpatient	14.2		Yes		Home	No	3	Home	1	0	0		1	0	0	0	0	0	1	0	0	1
1217	Male	59	African-American	Inpatient	14.2507	Expired	Inpatient			No	32.8	Not	Yes	0	Died	2	0		0	1	1	0	0	0	0	0	1	0	0
1218	Male	68	African-American	Inpatient	1.08403	Discharged To Home	Inpatient		5.4	No	25.7	Home	No	0	Home	3	0	0		0	0	0	0	0	0	0	0	0	0
1219	Male	61	African-American	Inpatient	20.0424	Discharged To Home	Inpatient		5.8	Yes	32	Home	No	0	Home	2	0	0		1	0	0	0	0	0	1	0	0	1
1220	Female	74	African-American	Inpatient	22.2507	Disch. To Skilled Nursing F	Inpatient			No		Not	No	0	Tert	3	1	1	1	1	0	0	0	0	0	0	1	0	0
1221	Female	52	African-American	Emergency	0	Treated And Released	Emergency			No		Not	No	0	Home	2	0	0		0	0	0	0	0	0	0	0	0	0
1222	Male	77	African-American	Inpatient	14.0007	Disch. To Skilled Nursing F	Inpatient		5.1	Yes		Not	No	0	Tert	3	1	1	1	1	0	1	0	1	0	0	1	0	0
1223	Male	77	African-American	Emergency	0	Treated And Released	Emergency			No		Not	No	0	Home	3	0	0		0	0	0	0	0	0	0	0	0	0
1224	Male	79	African-American	Inpatient	6.79236	Expired	Inpatient		10.6	Yes		Not	Yes	0	Died	3	0		0	1	0	1	0	1	0	0	0	0	1
1225	Male	64	African-American	Inpatient	1.66736	Expired	Inpatient	7.4		Yes		Not	Yes	3	Died	2	0		0	1	0	0	0	0	0	1	1	0	1
1226	Female	27	African-American	Inpatient	3.12569	Discharged To Home	Inpatient			No		Home	No	0	Home	1	0	0		0	0	0	0	0	0	0	0	0	0
1227	Female	62	African-American	Inpatient	6.37569	Discharged To Home	Inpatient			Yes		Home	No	0	Home	2	0	0		1	0	0	0	0	0	0	1	0	1
1228	Female	80	African-American	Inpatient	27.959	Disch.To Home Health Agency	Inpatient		9	Yes		Not	No	0	Home	3	0	0		1	1	0	0	0	0	0	1	0	1
1229	Male	85	White	Inpatient	1.87569	Discharged To Home	Inpatient			No		Home	No	0	Home	3	0	0		1	0	0	0	0	0	0	1	1	0
1230	Male	63	African-American	Emergency	0	Treated And Released	Emergency			Yes		Not	No	0	Home	2	0	0		0	0	0	0	0	0	0	0	0	0
1231	Female	80	African-American	Inpatient	6.04236	Discharged To Home	Inpatient		6.4	Yes	31.7	Home	No	0	Home	3	0	0		1	0	0	0	1	1	0	0	0	0
1232	Female	77	African-American	Inpatient	3.95903	Expired	Inpatient			Yes		Not	Yes	0	Died	3	0		0	0	0	0	0	0	0	0	0	0	0
1233	Male	75	African-American	Inpatient	2.41736	Expired	Inpatient			No		Not	Yes	0	Died	3	0		0	0	0	0	0	0	0	0	0	0	0
1234	Male	65	African-American	Inpatient	8.83403	Expired	Inpatient		5.3	No		Not	Yes	0	Died	3	0		0	1	0	0	0	1	0	0	0	0	0
1235	Male	90	African-American	Inpatient	0.834028	Disch.To Home Health Agency	Inpatient			No		Not	No	0	Home	3	0	0		0	0	0	0	0	1	0	0	0	0
1236	Female	71	African-American	Inpatient	9.91736	Disch. To Skilled Nursing F	Inpatient			Yes		Not	No	0	Tert	3	1	1	1	1	0	0	0	1	0	0	0	0	1
1237	Male	49	African-American	Inpatient	6.83403	Discharged To Home	Inpatient			No		Home	No	0	Home	2	0	0		1	0	0	0	0	0	0	0	0	0
1238	Male	84	African-American	Inpatient	10.0007	Expired	Inpatient	5.7		No	27.3	Not	Yes	1	Died	3	0		0	0	0	0	0	0	0	0	0	0	0
1239	Male	57	African-American	Inpatient	10.834	Discharged To Home	Inpatient	15.2	12.1	Yes		Home	No	3	Home	2	0	0		1	0	0	0	0	0	0	1	0	0
1240	Male	74	African-American	Inpatient	5.70903	Disch.To Home Health Agency	Inpatient		5.7	No		Not	No	0	Home	3	0	0		1	0	0	0	0	0	0	1	0	0
1241	Female	54	African-American	Inpatient	16.959	Disch.To Home Health Agency	Inpatient			Yes		Not	No	0	Home	2	0	0		1	1	0	0	1	0	0	0	0	0
1242	Male	74	African-American	Inpatient	36.7514	Disch. To Skilled Nursing F	Inpatient	7.2		Yes		Not	No	3	Tert	3	1	1	1	1	0	0	0	0	0	0	1	0	0
1243	Male	90	African-American	Inpatient	4.91736	Expired	Inpatient			Yes		Not	Yes	0	Died	3	0		0	1	0	0	0	0	0	0	1	0	0
1244	Female	48	African-American	Inpatient	6.79236	Discharged To Home	Inpatient			No		Home	No	0	Home	2	0	0		1	0	0	0	0	0	0	0	0	0
1245	Female	78	African-American	Inpatient	9.91736	Disch. To Skilled Nursing F	Inpatient		6.1	Yes		Not	No	0	Tert	3	1	1	1	1	0	0	0	0	0	1	0	0	0
1246	Male	65	African-American	Inpatient	28.8757	Disch. To Skilled Nursing F	Inpatient		6	Yes		Not	No	0	Tert	3	1	1	1	1	0	0	0	0	0	0	1	0	0
1247	Female	58	Undisclosed	Emergency	1.41667	Treated And Released	Emergency			No	35.2	Not	No	0	Home	2	0	0		1	1	0	0	0	0	0	0	0	0
1248	Male	82	Undisclosed	Inpatient	16.0833	Disch.To Home Health Agency	Inpatient		7	Yes		Not	No	0	Home	3	0	0		1	0	0	0	0	0	1	0	0	0
1249	Female	86	African-American	Inpatient	5.04167	Expired	Inpatient		5.1	No		Not	Yes	0	Died	3	0		0	1	0	0	0	1	0	0	0	0	0
1250	Female	86	African-American	Inpatient	10.7917	Disch.To Home Health Agency	Inpatient			Yes		Not	No	0	Home	3	0	0		1	0	0	0	0	0	0	0	0	0
1251	Male	66	African-American	Inpatient	0.583333	Expired	Inpatient			Yes		Not	Yes	0	Died	3	0		0	1	0	1	0	0	0	0	0	0	0
1252	Male	47	White	Inpatient	3.29167	Discharged To Home	Inpatient			No	34.2	Home	No	0	Home	2	0	0		0	0	0	0	0	0	0	0	0	0
1253	Male	69	African-American	Inpatient	15.0417	Disch. To Skilled Nursing F	Inpatient	7		Yes	27.6	Not	No	3	Tert	3	1	1	1	1	0	0	0	0	0	0	1	0	1
1254	Male	71	African-American	Inpatient	7.83333	Expired	Inpatient		5.4	No		Not	Yes	0	Died	3	0		0	1	0	0	0	0	0	1	0	0	0
1255	Male	17	African-American	Emergency	0	Treated And Released	Emergency			No		Not	No	0	Home	1	0	0		0	0	0	0	0	0	0	0	0	0
1256	Female	63	African-American	Inpatient	6.375	Disch.To Home Health Agency	Inpatient			Yes		Not	No	0	Home	2	0	0		1	0	0	0	0	0	0	0	0	0
1257	Female	59	African-American	Emergency	1.20833	Treated And Released	Emergency			Yes	33.2	Not	No	0	Home	2	0	0		1	0	0	0	0	0	0	1	0	0
1258	Female	77	African-American	Inpatient	5.29167	Disch.To Home Health Agency	Inpatient			Yes	30.1	Not	No	0	Home	3	0	0		1	0	0	0	1	0	0	1	0	0
1259	Female	78	African-American	Inpatient	7.91667	Expired	Inpatient		6.7	Yes		Not	Yes	0	Died	3	0		0	0	0	0	0	0	0	0	0	0	0
1260	Male	72	African-American	Inpatient	10.25	Discharged To Home	Inpatient			Yes		Home	No	0	Home	3	0	0		1	0	0	0	1	0	0	0	0	0
1261	Female	63	African-American	Inpatient	5.25	Disch.To Home Health Agency	Inpatient			No	37.5	Not	No	0	Home	2	0	0		1	0	0	0	0	0	0	0	0	1
1262	Female	63	African-American	Inpatient	7.375	Disch. To Skilled Nursing F	Inpatient			Yes		Not	No	0	Tert	2	1	1	1	1	0	0	0	0	0	0	0	1	0
1263	Male	67	African-American	Inpatient	7.91667	Discharged To Home	Inpatient	8.7	7.5	Yes	24.4	Home	No	3	Home	3	0	0		1	0	0	0	0	0	0	0	0	0
1264	Female	49	African-American	Inpatient	14.875	Discharged To Home	Inpatient			No		Home	No	0	Home	2	0	0		1	0	0	0	0	0	0	0	0	0
1265	Male	60	White	Inpatient	24.4583	Expired	Inpatient			Yes	35.5	Not	Yes	0	Died	2	0		0	0	0	0	0	0	0	0	0	0	0
1266	Female	75	African-American	Inpatient	6.79167	Disch.To Home Health Agency	Inpatient		9.3	Yes	30.8	Not	No	0	Home	3	0	0		1	0	0	0	0	0	0	1	0	0
1267	Female	78	African-American	Inpatient	0.833333	Discharged To Home	Inpatient		6.2	Yes		Home	No	0	Home	3	0	0		1	0	0	1	0	0	0	1	0	1
1268	Female	67	African-American	Inpatient	3.125	Expired	Inpatient	9.4		Yes		Not	Yes	3	Died	3	0		0	0	0	0	0	1	0	0	1	0	0
1269	Male	61	African-American	Inpatient	2.04167	Discharged To Home	Inpatient		10.3	Yes	67.2	Home	No	0	Home	2	0	0		1	0	0	0	0	0	1	0	0	0
1270	Female	48	African-American	Inpatient	3.08333	Expired	Inpatient		5.4	Yes	45.8	Not	Yes	0	Died	2	0		0	0	0	0	0	0	0	0	0	0	0
1271	Male	45	White	Inpatient	22.7083	Discharged To Home	Inpatient		7.5	Yes	25.7	Home	No	0	Home		0	0		1	0	0	0	0	0	1	0	0	0
1272	Male	59	African-American	Emergency	0	Treated And Released	Emergency		6.4	Yes		Not	No	0	Home	2	0	0		0	0	0	0	0	0	0	0	0	0
1273	Male	51	African-American	Inpatient	34.9174	Discharged To Home	Inpatient	8.2		Yes		Home	No	3	Home	2	0	0		1	0	0	0	1	0	0	0	0	0
1274	Male	67	African-American	Inpatient	8.20833	Expired	Inpatient		11.4	Yes	29.1	Not	Yes	0	Died	3	0		0	1	0	0	0	0	0	0	0	1	0
1275	Male	81	African-American	Inpatient	2.25	Expired	Inpatient		11.7	Yes		Not	Yes	0	Died	3	0		0	0	0	0	0	0	0	0	0	0	1
1276	Male	64	African-American	Inpatient	5.04167	Discharged To Home	Inpatient			Yes	34.4	Home	No	0	Home	2	0	0		1	0	0	0	0	0	0	0	0	1
1277	Male	78	African-American	Inpatient	6.08333	Discharged To Home	Inpatient			No	23.3	Home	No	0	Home	3	0	0		0	0	0	0	0	0	0	0	0	0
1278	Male	45	African-American	Inpatient	4.125	Discharged To Home	Inpatient		8.3	Yes		Home	No	0	Home		0	0		1	0	1	1	1	0	0	0	0	0
1279	Male	53	African-American	Emergency	0	Expired	Emergency			No		Not	Yes	0	Died	2	0		0	0	0	0	0	0	0	0	0	0	0
1280	Female	69	African-American	Inpatient	4.91667	Expired	Inpatient		7.1	Yes		Not	Yes	0	Died	3	0		0	1	0	0	0	1	0	0	1	0	0
1281	Female	59	African-American	Inpatient	1.20833	Discharged To Home	Inpatient	7.1		Yes		Home	No	3	Home	2	0	0		1	0	0	0	0	1	0	0	0	0
1282	Male	47	White	Inpatient	4.45833	Expired	Inpatient	6.1		No	33.1	Not	Yes	2	Died	2	0		0	0	0	0	0	0	0	0	0	0	0
1283	Female	77	African-American	Inpatient	2.33333	Discharged To Home	Inpatient		6.2	No	23.7	Home	No	0	Home	3	0	0		1	0	0	1	0	0	0	1	0	0
1284	Female	83	White	Inpatient	10.9167	Expired	Inpatient			Yes		Not	Yes	0	Died	3	0		0	1	0	1	0	0	0	0	1	0	0
1285	Male	61	African-American	Inpatient	16.7917	Expired	Inpatient	6.2		No	24.7	Not	Yes	2	Died	2	0		0	1	0	0	0	1	0	0	0	0	0
1286	Male	48	African-American	Inpatient	3.45833	Expired	Inpatient			Yes		Not	Yes	0	Died	2	0		0	1	0	1	0	0	0	0	1	0	0
1287	Female	56	African-American	Inpatient	28	Disch. To Skilled Nursing F	Inpatient			Yes	27.4	Not	No	0	Tert	2	1	1	1	0	0	0	0	0	0	0	0	0	1
1288	Male	57	African-American	Inpatient	3.125	Expired	Inpatient		4.9	No	32.8	Not	Yes	0	Died	2	0		0	0	0	0	0	0	0	0	0	0	0
1289	Male	76	African-American	Emergency	0.0833333	Expired	Emergency			No		Not	Yes	0	Died	3	0		0	1	0	0	0	1	0	0	0	0	0
1290	Male	68	African-American	Inpatient	5.58333	Discharged To Home	Inpatient			No	19.9	Home	No	0	Home	3	0	0		1	0	0	0	0	0	0	0	0	0
1291	Male	74	African-American	Inpatient	4.20833	Expired	Inpatient			No		Not	Yes	0	Died	3	0		0	1	0	0	0	0	0	0	1	0	0
1292	Female	90	African-American	Inpatient	1.29167	Expired	Inpatient			No	31.3	Not	Yes	0	Died	3	0		0	1	1	0	0	0	0	0	0	0	0
1293	Male	75	African-American	Inpatient	4.33333	Discharged To Home	Inpatient			Yes	21.4	Home	No	0	Home	3	0	0		1	0	1	0	0	0	0	1	0	0
1294	Male	71	African-American	Inpatient	4.33333	Expired	Inpatient			Yes		Not	Yes	0	Died	3	0		0	1	0	0	1	0	0	0	1	0	0
1295	Male	62	Undisclosed	Inpatient	4.875	Discharged To Home	Inpatient			No	31.9	Home	No	0	Home	2	0	0		0	0	0	0	0	0	0	0	0	0
1296	Female	71	Undisclosed	Inpatient	4.70833	Expired	Inpatient	10.2		Yes	27.6	Not	Yes	3	Died	3	0		0	0	0	0	0	0	0	0	0	0	0
1297	Male	65	Asian	Inpatient	26.8333	Discharged To Home	Inpatient		6.2	No	26.1	Home	No	0	Home	3	0	0		1	0	0	0	0	1	0	1	1	0
1298	Male	68	African-American	Inpatient	6.20833	Discharged To Home	Inpatient		9.4	Yes	25.2	Home	No	0	Home	3	0	0		1	0	0	0	0	0	0	0	0	0
1299	Male	73	White	Inpatient	3.25	Expired	Inpatient		5.9	Yes		Not	Yes	0	Died	3	0		0	0	0	0	0	0	0	0	1	0	1
1300	Female	71	African-American	Inpatient	42.834	Disch.To Home Health Agency	Inpatient			No		Not	No	0	Home	3	0	0		1	1	0	0	0	0	0	1	0	0
1301	Female	60	African-American	Inpatient	5.91667	Discharged To Home	Inpatient			No		Home	No	0	Home	2	0	0		0	0	0	0	0	0	0	0	0	0
1302	Male	31	African-American	Emergency	0.833333	Treated And Released	Emergency			No		Not	No	0	Home	1	0	0		0	0	0	0	0	0	0	0	0	0
1303	Male	83	African-American	Inpatient	5.95833	Trans. To Oth Acute Care Fa	Inpatient			No		Not	No	0	Tert	3	1	1	1	0	0	0	0	0	0	0	0	0	0
1304	Female	45	Undisclosed	Inpatient	3.33333	Discharged To Home	Inpatient			Yes		Home	No	0	Home		0	0		1	0	0	0	0	0	0	0	0	0
1305	Female	82	Undisclosed	Inpatient	0.541667	Expired	Inpatient			Yes		Not	Yes	0	Died	3	0		0	1	1	0	0	0	0	0	0	0	0
1306	Female	69	African-American	Inpatient	7.20833	Discharged To Home	Inpatient	8.4		Yes		Home	No	3	Home	3	0	0		1	0	0	0	0	0	0	0	0	1
1307	Female	81	African-American	Inpatient	10.1667	Expired	Inpatient			No		Not	Yes	0	Died	3	0		0	0	0	0	0	0	0	0	0	0	0
1308	Male	74	African-American	Inpatient	1.08333	Discharged To Home	Inpatient		9	Yes		Home	No	0	Home	3	0	0		1	0	0	0	1	0	0	1	0	0
1309	Male	65	African-American	Inpatient	9.79167	Expired	Inpatient			Yes		Not	Yes	0	Died	3	0		0	1	0	0	0	1	0	0	0	0	0
1310	Female	66	African-American	Inpatient	14.0417	Disch.To Home Health Agency	Inpatient	13.1	12.3	Yes		Not	No	3	Home	3	0	0		1	0	0	0	0	0	0	1	0	0
1311	Female	72	African-American	Inpatient	2.66667	Expired	Inpatient		8.1	Yes		Not	Yes	0	Died	3	0		0	1	0	1	0	0	0	0	0	1	0
1312	Female	59	African-American	Inpatient	5.16667	Discharged To Home	Inpatient		4.4	No		Home	No	0	Home	2	0	0		1	0	0	0	0	1	1	0	1	0
1313	Male	72	African-American	Inpatient	16.4583	Expired	Inpatient	9.2		Yes		Not	Yes	3	Died	3	0		0	0	0	0	0	0	0	0	0	0	0
1314	Male	60	African-American	Inpatient	8.70833	Expired	Inpatient		12.5	Yes	1238.7	Not	Yes	0	Died	2	0		0	1	0	0	0	0	0	0	0	0	0
1315	Female	50	African-American	Inpatient	3.54167	Expired	Inpatient	8.5	15.9	Yes		Not	Yes	3	Died	2	0		0	1	0	0	0	0	0	0	1	0	1
1316	Male	77	African-American	Inpatient	3.91667	Discharged To Home	Inpatient			No	17.8	Home	No	0	Home	3	0	0		1	0	0	0	0	0	0	1	0	0
1317	Male	58	African-American	Inpatient	4	Discharged To Home	Inpatient	8.9		Yes	23.1	Home	No	3	Home	2	0	0		1	0	0	0	0	0	0	0	0	0
1318	Female	77	African-American	Inpatient	6.79167	Disch.To Home Health Agency	Inpatient		5.5	Yes		Not	No	0	Home	3	0	0		0	0	0	0	0	0	0	0	0	0
1319	Male	61	African-American	Inpatient	5.91667	Discharged To Home	Inpatient			Yes		Home	No	0	Home	2	0	0		1	0	0	0	0	0	0	0	0	0
1320	Male	69	African-American	Inpatient	12.0833	Discharged To Home	Inpatient		5.6	Yes		Home	No	0	Home	3	0	0		1	0	0	0	0	0	1	0	0	0
1321	Male	54	African-American	Emergency	0	Treated And Released	Emergency			No		Not	No	0	Home	2	0	0		0	0	0	0	0	0	0	0	0	0
1322	Female	74	African-American	Inpatient	16.9167	Disch.To Home Health Agency	Inpatient			No		Not	No	0	Home	3	0	0		1	0	0	0	1	0	0	0	0	0
1323	Male	75	African-American	Inpatient	6.70833	Expired	Inpatient			Yes	27.4	Not	Yes	0	Died	3	0		0	1	0	1	0	0	0	0	1	0	0
1324	Female	76	African-American	Inpatient	0.833333	Discharged To Home	Inpatient			No		Home	No	0	Home	3	0	0		1	0	0	0	0	0	0	0	0	0
1325	Male	73	African-American	Inpatient	5.83333	Disch.To Home Health Agency	Inpatient			Yes	23.4	Not	No	0	Home	3	0	0		1	0	0	0	0	0	0	1	0	0
1326	Male	75	African-American	Inpatient	16.2083	Expired	Inpatient			No		Not	Yes	0	Died	3	0		0	0	0	0	0	0	0	0	0	0	0
1327	Male	82	African-American	Inpatient	0.833333	Expired	Inpatient			Yes		Not	Yes	0	Died	3	0		0	1	0	0	0	0	1	0	1	0	0
1328	Female	58	African-American	Emergency	0	Treated And Released	Emergency		5.6	No		Not	No	0	Home	2	0	0		1	0	0	0	0	0	0	0	0	0
1329	Male	68	African-American	Emergency	0	Treated And Released	Emergency		5.2	No		Not	No	0	Home	3	0	0		0	0	0	0	0	0	0	0	0	0
1330	Male	55	African-American	Inpatient	7.33333	Expired	Inpatient			Yes		Not	Yes	0	Died	2	0		0	1	0	1	0	0	0	0	1	0	0
1331	Male	79	African-American	Inpatient	3.29167	Expired	Inpatient		4.9	No	32.2	Not	Yes	0	Died	3	0		0	1	1	1	0	0	0	0	0	0	0
1332	Female	60	African-American	Inpatient	2.95833	Discharged To Home	Inpatient			Yes	31.5	Home	No	0	Home	2	0	0		1	0	0	0	0	0	0	1	0	0
1333	Male	54	African-American	Inpatient	2	Discharged To Home	Inpatient			No	30.8	Home	No	0	Home	2	0	0		1	0	0	0	0	0	0	0	0	0
1334	Female	53	African-American	Inpatient	0.916667	Discharged To Home	Inpatient			Yes	32.9	Home	No	0	Home	2	0	0		1	0	0	0	0	0	1	0	0	0
1335	Female	71	African-American	Inpatient	33.959	Expired	Inpatient		6.7	Yes	36.9	Not	Yes	0	Died	3	0		0	1	0	1	0	0	0	0	0	0	0
1336	Female	90	African-American	Inpatient	5.70833	Expired	Inpatient		6.5	Yes	22.1	Not	Yes	0	Died	3	0		0	1	0	1	0	0	0	0	0	0	0
1337	Female	56	White	Emergency	0	Treated And Released	Emergency			Yes		Not	No	0	Home	2	0	0		0	0	0	0	0	0	0	0	0	0
1338	Male	90	Undisclosed	Inpatient	11.25	Expired	Inpatient			No		Not	Yes	0	Died	3	0		0	1	0	0	0	0	0	1	0	0	0
1339	Male	45	African-American	Inpatient	14.125	Discharged To Home	Inpatient		5.3	No	27.1	Home	No	0	Home		0	0		0	0	0	0	0	0	1	0	0	0
1340	Female	69	African-American	Inpatient	26.959	Expired	Inpatient	8		Yes	36.1	Not	Yes	3	Died	3	0		0	1	0	0	0	0	0	0	0	0	0
1341	Female	62	Undisclosed	Inpatient	80.2097	Disch. To Skilled Nursing F	Inpatient			Yes		Not	No	0	Tert	2	1	1	1	0	0	1	0	0	0	0	1	0	1
1342	Male	26	Undisclosed	Inpatient	4.25	Discharged To Home	Inpatient			No	22.4	Home	No	0	Home	1	0	0		0	0	0	0	0	0	0	0	0	0
1343	Male	86	African-American	Inpatient	3.54167	Expired	Inpatient			Yes		Not	Yes	0	Died	3	0		0	0	0	0	0	0	0	0	0	0	0
1344	Female	84	African-American	Inpatient	3.125	Expired	Inpatient			Yes		Not	Yes	0	Died	3	0		0	1	0	0	0	0	0	0	1	0	0
1345	Male	83	Undisclosed	Inpatient	2.20833	Discharged To Home	Inpatient			Yes		Home	No	0	Home	3	0	0		1	0	0	0	0	1	0	0	0	0
1346	Male	74	African-American	Inpatient	28.709	Expired	Inpatient	12		Yes	29.8	Not	Yes	3	Died	3	0		0	1	0	0	0	0	0	0	0	0	0
1347	Female	71	African-American	Inpatient	5.20833	Expired	Inpatient		6.7	Yes		Not	Yes	0	Died	3	0		0	1	0	0	0	0	0	0	0	0	0
1348	Female	90	African-American	Inpatient	0.458333	Expired	Inpatient			No		Not	Yes	0	Died	3	0		0	0	0	0	0	0	0	0	0	0	0
1349	Male	82	African-American	Inpatient	17.0417	Trans. To Oth Acute Care Fa	Inpatient			No		Not	No	0	Tert	3	1	1	1	0	0	0	0	0	0	0	0	0	0
1350	Male	72	African-American	Inpatient	25.7917	Expired	Inpatient	6.7		Yes		Not	Yes	3	Died	3	0		0	1	0	0	1	1	0	0	0	0	0
1351	Male	69	African-American	Inpatient	16.125	Disch. To Skilled Nursing F	Inpatient	9.6		Yes		Not	No	3	Tert	3	1	1	1	1	0	0	0	1	0	0	1	0	0
1352	Female	75	African-American	Inpatient	3.54167	Expired	Inpatient			Yes		Not	Yes	0	Died	3	0		0	0	0	0	0	0	0	0	0	0	1
1353	Male	67	African-American	Inpatient	10.875	Expired	Inpatient			Yes	30	Not	Yes	0	Died	3	0		0	0	1	0	0	0	0	0	0	0	1
1354	Male	78	African-American	Inpatient	3.625	Expired	Inpatient		5.7	No		Not	Yes	0	Died	3	0		0	1	0	0	0	1	0	0	1	0	0
1355	Male	61	African-American	Inpatient	0.5	Expired	Inpatient			Yes		Not	Yes	0	Died	2	0		0	1	0	1	0	1	0	0	0	0	0
1356	Male	50	African-American	Inpatient	4.91667	Discharged To Home	Inpatient	5.7		No		Home	No	1	Home	2	0	0		1	0	0	0	0	0	0	0	0	0
1357	Female	84	African-American	Inpatient	3.625	Expired	Inpatient			No		Not	Yes	0	Died	3	0		0	1	0	0	0	0	0	0	1	0	0
1358	Female	70	African-American	Inpatient	5.29167	Expired	Inpatient		5.8	Yes		Not	Yes	0	Died	3	0		0	1	0	1	0	0	0	0	1	0	0
1359	Male	70	African-American	Inpatient	6.79167	Discharged To Home	Inpatient			Yes	28.2	Home	No	0	Home	3	0	0		1	0	0	0	1	0	0	0	0	0
1360	Male	90	African-American	Inpatient	5.66667	Expired	Inpatient			No		Not	Yes	0	Died	3	0		0	1	0	0	0	0	0	0	1	0	0
1361	Female	90	African-American	Inpatient	11.4167	Expired	Inpatient			No		Not	Yes	0	Died	3	0		0	0	0	0	0	0	0	0	0	0	0
1362	Female	81	African-American	Inpatient	4.875	Discharged To Home	Inpatient	7.1		Yes		Home	No	3	Home	3	0	0		1	1	0	0	0	0	0	1	0	0
1363	Female	54	African-American	Inpatient	3.125	Discharged To Home	Inpatient		11.6	Yes		Home	No	0	Home	2	0	0		1	0	0	0	0	1	0	0	0	0
1364	Male	61	African-American	Inpatient	1	Expired	Inpatient	12.8		Yes		Not	Yes	3	Died	2	0		0	1	0	0	0	1	0	0	1	0	0
1365	Female	64	African-American	Inpatient	1.125	Expired	Inpatient		5.6	No		Not	Yes	0	Died	2	0		0	1	0	0	0	0	0	1	0	0	0
1366	Male	86	African-American	Inpatient	9.33333	Expired	Inpatient	5.4	5.5	Yes		Not	Yes	1	Died	3	0		0	0	0	0	0	0	0	0	0	0	0
1367	Male	63	African-American	Inpatient	3.29167	Expired	Inpatient			Yes		Not	Yes	0	Died	2	0		0	1	0	1	0	0	0	1	0	0	0
1368	Female	52	African-American	Inpatient	7.70833	Discharged To Home	Inpatient		5.5	No	18.8	Home	No	0	Home	2	0	0		1	0	0	0	0	0	0	0	0	0
1369	Female	73	African-American	Inpatient	17.0417	Expired	Inpatient		7.2	Yes		Not	Yes	0	Died	3	0		0	1	0	0	0	1	0	0	0	0	0
1370	Male	67	Undisclosed	Inpatient	25.0007	Expired	Inpatient			No		Not	Yes	0	Died	3	0		0	1	0	0	0	0	0	1	0	0	0
1371	Female	66	African-American	Inpatient	1.95833	Expired	Inpatient			Yes	28.8	Not	Yes	0	Died	3	0		0	0	0	0	1	0	0	0	0	0	1
1372	Female	61	African-American	Emergency	0.25	Treated And Released	Emergency			No		Not	No	0	Home	2	0	0		0	0	0	0	0	1	0	0	0	0
1373	Female	72	African-American	Emergency	0.25	Treated And Released	Emergency			No		Not	No	0	Home	3	0	0		0	0	0	0	0	0	0	0	0	0
1374	Male	53	African-American	Inpatient	18.2917	Disch.To Home Health Agency	Inpatient	9.5		Yes		Not	No	3	Home	2	0	0		1	0	0	0	0	0	0	0	0	0
1375	Male	60	African-American	Inpatient	30.9174	Disch. To Skilled Nursing F	Inpatient			No		Not	No	0	Tert	2	1	1	1	1	0	0	0	0	0	1	0	0	0
1376	Male	77	African-American	Inpatient	0.833333	Expired	Inpatient		5.1	No		Not	Yes	0	Died	3	0		0	1	0	0	0	1	0	0	0	0	1
1377	Male	29	African-American	Inpatient	2.125	Discharged To Home	Inpatient		4.2	No		Home	No	0	Home	1	0	0		1	0	0	0	0	1	1	0	0	0
1378	Male	81	White	Inpatient	3.20833	Expired	Inpatient			No	21.6	Not	Yes	0	Died	3	0		0	0	0	0	0	0	0	0	0	0	0
1379	Female	53	African-American	Emergency	0.333333	Treated And Released	Emergency		7.5	Yes		Not	No	0	Home	2	0	0		1	0	1	0	0	1	1	0	0	0
1380	Female	67	African-American	Inpatient	1.875	Discharged To Home	Inpatient		7.9	Yes		Home	No	0	Home	3	0	0		0	0	0	0	0	0	0	1	0	0
1381	Male	53	African-American	Inpatient	7.125	Discharged To Home	Inpatient		8.7	Yes		Home	No	0	Home	2	0	0		1	0	0	0	0	0	1	0	0	1
1382	Male	65	White	Inpatient	1.875	Discharged To Home	Inpatient			No	31.1	Home	No	0	Home	3	0	0		1	0	0	0	0	0	0	0	0	0
1383	Female	89	African-American	Inpatient	3	Disch.To Home Health Agency	Inpatient			No		Not	No	0	Home	3	0	0		1	0	1	0	0	0	0	1	0	0
1384	Female	81	African-American	Inpatient	8.95833	Discharged To Home	Inpatient		7.2	Yes	29.8	Home	No	0	Home	3	0	0		1	0	0	0	0	0	0	1	0	0
1385	Male	85	African-American	Emergency	0.541667	Treated And Released	Emergency			No		Not	No	0	Home	3	0	0		0	0	0	0	0	0	0	0	0	0
1386	Female	58	African-American	Inpatient	7.20833	Discharged To Home	Inpatient			No	10.7	Home	No	0	Home	2	0	0		0	0	0	0	0	0	0	0	0	0
1387	Female	72	African-American	Inpatient	0.25	Discharged To Home	Inpatient			No		Home	No	0	Home	3	0	0		1	0	0	0	0	0	0	0	0	0
1388	Female	73	African-American	Inpatient	7.16667	Discharged To Home	Inpatient			No	56.3	Home	No	0	Home	3	0	0		1	0	0	0	0	0	0	1	0	0
1389	Female	86	African-American	Inpatient	32.1257	Disch. To Skilled Nursing F	Inpatient		8.6	Yes		Not	No	0	Tert	3	1	1	1	1	0	0	0	0	0	1	0	0	1
1390	Female	67	African-American	Inpatient	9.70833	Disch.To Home Health Agency	Inpatient			Yes		Not	No	0	Home	3	0	0		1	0	0	0	0	0	0	0	0	0
1391	Female	49	African-American	Inpatient	6.75	Disch.To Home Health Agency	Inpatient			No	50.9	Not	No	0	Home	2	0	0		1	0	0	0	1	0	0	0	0	1
1392	Male	63	African-American	Inpatient	5.125	Discharged To Home	Inpatient			No	28.1	Home	No	0	Home	2	0	0		1	0	0	0	0	0	0	1	0	0
1393	Female	64	African-American	Inpatient	19	Discharged To Home	Inpatient		6.2	Yes		Home	No	0	Home	2	0	0		0	0	0	0	0	0	0	0	0	0
1394	Male	72	African-American	Observation	0.833333	Discharged To Home	Observation		6.4	Yes		Home	No	0	Home	3	0	0		1	0	0	1	0	0	1	1	0	0
1395	Female	78	African-American	Inpatient	18.9583	Expired	Inpatient			Yes		Not	Yes	0	Died	3	0		0	1	0	1	0	1	0	0	1	0	0
1396	Female	73	African-American	Inpatient	4.45833	Expired	Inpatient			Yes		Not	Yes	0	Died	3	0		0	1	0	0	0	0	0	0	0	0	0
1397	Male	75	White	Inpatient	3	Expired	Inpatient			Yes		Not	Yes	0	Died	3	0		0	1	0	1	0	0	0	0	1	0	0
1398	Male	68	Undisclosed	Inpatient	28.0007	Disch. To Skilled Nursing F	Inpatient	6.5		Yes		Not	No	2	Tert	3	1	1	1	1	0	1	0	0	0	0	0	0	1
1399	Female	64	African-American	Inpatient	0.541667	Expired	Inpatient			No		Not	Yes	0	Died	2	0		0	1	1	0	0	0	0	0	0	0	0
1400	Male	65	African-American	Inpatient	6.16667	Discharged To Home	Inpatient			No		Home	No	0	Home	3	0	0		1	0	0	0	0	0	0	0	0	0
1401	Male	69	African-American	Inpatient	6.83333	Disch. To Skilled Nursing F	Inpatient			Yes		Not	No	0	Tert	3	1	1	1	1	0	0	0	0	0	1	0	0	0
1402	Female	90	African-American	Inpatient	4	Expired	Inpatient			No		Not	Yes	0	Died	3	0		0	1	0	0	0	0	0	0	0	0	1
1403	Female	83	White	Inpatient	1.79167	Expired	Inpatient	7.5	5.9	Yes		Not	Yes	3	Died	3	0		0	0	0	0	0	1	0	0	0	0	0
1404	Female	63	African-American	Inpatient	27.834	Disch. To Skilled Nursing F	Inpatient	10.1		Yes	26.6	Not	No	3	Tert	2	1	1	1	1	0	0	0	0	0	0	1	0	0
1405	Male	75	African-American	Emergency	0	Treated And Released	Emergency			No		Not	No	0	Home	3	0	0		1	0	0	0	0	0	0	0	0	0
1406	Male	90	African-American	Inpatient	10.75	Expired	Inpatient			No		Not	Yes	0	Died	3	0		0	1	0	1	0	0	0	0	0	0	0
1407	Male	90	African-American	Inpatient	1.625	Expired	Inpatient			No		Not	Yes	0	Died	3	0		0	1	0	0	0	0	1	0	0	0	0
1408	Male	77	African-American	Inpatient	1.5	Expired	Inpatient		5.5	Yes	26.3	Not	Yes	0	Died	3	0		0	0	0	0	0	0	0	0	0	0	0
1409	Male	65	African-American	Inpatient	10.2083	Expired	Inpatient			No		Not	Yes	0	Died	3	0		0	1	0	0	0	1	0	0	0	0	0
1410	Female	85	African-American	Observation	2.375	Discharged To Home	Observation	6.1		Yes		Home	No	2	Home	3	0	0		1	0	0	0	1	0	0	0	0	0
1411	Female	56	Undisclosed	Inpatient	2.875	Discharged To Home	Inpatient			No		Home	No	0	Home	2	0	0		1	1	0	0	0	0	0	0	0	0
1412	Male	85	African-American	Inpatient	13.1667	Expired	Inpatient		12	Yes		Not	Yes	0	Died	3	0		0	1	1	1	0	0	0	0	0	0	0
1413	Male	90	African-American	Inpatient	1.91667	Expired	Inpatient		7.5	Yes		Not	Yes	0	Died	3	0		0	1	0	0	0	0	0	0	1	0	0
1414	Male	58	Undisclosed	Inpatient	16.25	Discharged To Home	Inpatient		5.5	No	22.7	Home	No	0	Home	2	0	0		1	0	0	0	1	0	0	0	0	0
1415	Female	63	African-American	Inpatient	6.04167	Discharged To Home	Inpatient		5.6	No		Home	No	0	Home	2	0	0		1	0	0	0	1	0	0	0	0	0
1416	Male	82	African-American	Inpatient	13.75	Expired	Inpatient			No	31.2	Not	Yes	0	Died	3	0		0	0	0	0	0	0	0	0	0	0	0
1417	Male	76	African-American	Inpatient	12.9167	Disch. To Skilled Nursing F	Inpatient			No	18.5	Not	No	0	Tert	3	1	1	1	1	0	0	0	0	0	0	0	0	0
1418	Male	58	African-American	Inpatient	4.25	Expired	Inpatient		5.2	Yes		Not	Yes	0	Died	2	0		0	0	0	0	0	0	0	1	0	0	0
1419	Female	79	African-American	Inpatient	0.583333	Discharged To Home	Inpatient			No		Home	No	0	Home	3	0	0		1	0	0	0	1	0	0	0	0	0
1420	Male	77	African-American	Inpatient	12.4583	Expired	Inpatient			No		Not	Yes	0	Died	3	0		0	1	0	1	0	1	0	0	0	0	0
1421	Male	70	African-American	Inpatient	7.70833	Discharged To Home	Inpatient		9.2	Yes	24.1	Home	No	0	Home	3	0	0		1	0	1	1	0	0	0	1	0	0
1422	Female	82	African-American	Inpatient	3.75	Disch.To Home Health Agency	Inpatient			No		Not	No	0	Home	3	0	0		1	0	0	0	0	0	1	0	0	0
1423	Male	68	African-American	Inpatient	0.916667	Discharged To Home	Inpatient		5.8	No		Home	No	0	Home	3	0	0		1	0	0	0	0	0	0	0	0	0
1424	Female	61	African-American	Inpatient	23.959	Disch. To Skilled Nursing F	Inpatient			No		Not	No	0	Tert	2	1	1	1	1	0	0	0	0	0	0	1	0	1
1425	Male	59	African-American	Inpatient	27.6674	Discharged To Home	Inpatient		6.9	Yes		Home	No	0	Home	2	0	0		1	0	0	0	0	0	0	1	1	0
1426	Female	90	African-American	Inpatient	12.2917	Expired	Inpatient			No		Not	Yes	0	Died	3	0		0	1	0	0	0	0	0	1	1	0	0
1427	Male	75	African-American	Inpatient	6.20833	Discharged To Home	Inpatient			Yes		Home	No	0	Home	3	0	0		1	0	0	0	0	0	0	0	0	0
1428	Female	60	African-American	Inpatient	1.375	Expired	Inpatient			Yes	30.5	Not	Yes	0	Died	2	0		0	1	0	0	0	0	0	0	0	0	0
1429	Female	38	African-American	Inpatient	8	Discharged To Home	Inpatient			No	24.2	Home	No	0	Home	1	0	0		0	0	0	0	0	0	0	0	0	0
1430	Female	60	African-American	Inpatient	3.08333	Discharged To Home	Inpatient	10.5		Yes		Home	No	3	Home	2	0	0		1	0	0	0	0	0	0	0	0	0
1431	Female	70	African-American	Inpatient	10.1667	Disch.To Home Health Agency	Inpatient		12.3	Yes	34.8	Not	No	0	Home	3	0	0		1	0	0	0	1	0	0	0	0	1
1432	Male	75	African-American	Inpatient	6.04167	Discharged To Home	Inpatient		9.2	Yes		Home	No	0	Home	3	0	0		1	0	0	1	0	0	0	1	1	1
1433	Female	82	African-American	Inpatient	9.25	Discharged To Home	Inpatient	7.8		Yes	26.4	Home	No	3	Home	3	0	0		1	0	0	0	0	0	0	1	0	0
1434	Female	55	African-American	Inpatient	7.58333	Discharged To Home	Inpatient		6.4	Yes	33.4	Home	No	0	Home	2	0	0		1	0	0	0	1	0	0	0	0	0
1435	Male	73	African-American	Inpatient	23.9174	Disch. To Skilled Nursing F	Inpatient			No		Not	No	0	Tert	3	1	1	1	1	0	0	0	0	0	0	0	0	1
1436	Male	48	White	Inpatient	27.209	Disch.To Home Health Agency	Inpatient	10.1		Yes	30.3	Not	No	3	Home	2	0	0		1	0	0	0	0	0	0	0	0	1
1437	Female	68	African-American	Inpatient	28.7924	Expired	Inpatient	8		Yes	26.1	Not	Yes	3	Died	3	0		0	1	0	0	0	0	0	0	1	0	0
1438	Female	57	African-American	Emergency	0.125	Treated And Released	Emergency		6.6	Yes		Not	No	0	Home	2	0	0		1	0	0	0	0	1	0	0	0	0
1439	Male	73	African-American	Inpatient	5.125	Discharged To Home	Inpatient		5.1	No		Home	No	0	Home	3	0	0		0	0	0	0	0	0	0	0	0	0
1440	Female	90	White	Inpatient	11	Expired	Inpatient			No		Not	Yes	0	Died	3	0		0	1	0	1	0	0	0	0	0	0	0
1441	Male	68	African-American	Inpatient	15.8333	Expired	Inpatient		6.5	Yes		Not	Yes	0	Died	3	0		0	1	0	1	0	0	0	1	0	0	0
1442	Male	80	African-American	Inpatient	1.70833	Expired	Inpatient			Yes		Not	Yes	0	Died	3	0		0	1	0	0	0	0	0	0	0	0	0
1443	Female	90	African-American	Inpatient	6.75	Disch.To Home Health Agency	Inpatient			No		Not	No	0	Home	3	0	0		1	0	1	0	0	0	0	0	0	0
1444	Male	66	African-American	Inpatient	27.8757	Disch. To Skilled Nursing F	Inpatient	5		No	23.6	Not	No	1	Tert	3	1	1	1	0	0	0	0	0	0	0	0	0	0
1445	Female	64	African-American	Inpatient	2.91667	Discharged To Home	Inpatient		5.8	Yes	31.5	Home	No	0	Home	2	0	0		1	0	0	0	0	0	0	1	0	0
1446	Female	80	African-American	Inpatient	2.04167	Expired	Inpatient			No		Not	Yes	0	Died	3	0		0	0	0	0	0	0	0	0	0	0	0
1447	Female	72	African-American	Inpatient	3.91667	Discharged To Home	Inpatient			Yes	24.8	Home	No	0	Home	3	0	0		1	0	0	0	0	0	0	1	0	0
1448	Male	88	African-American	Inpatient	15.0417	Expired	Inpatient	7.3	6.8	Yes		Not	Yes	3	Died	3	0		0	1	0	0	0	0	0	1	1	0	0
1449	Female	69	African-American	Inpatient	0.666667	Expired	Inpatient			Yes		Not	Yes	0	Died	3	0		0	1	0	0	0	0	0	0	0	0	0
1450	Female	90	African-American	Inpatient	3.79167	Expired	Inpatient			No		Not	Yes	0	Died	3	0		0	1	0	0	0	0	0	0	1	0	0
1451	Female	82	African-American	Inpatient	5.25	Discharged To Home	Inpatient		5.7	Yes		Home	No	0	Home	3	0	0		0	0	0	0	1	0	0	1	0	0
1452	Male	24	African-American	Inpatient	4.41667	Discharged To Home	Inpatient			No	23.2	Home	No	0	Home	1	0	0		1	0	0	0	0	0	1	0	0	0
1453	Male	60	African-American	Inpatient	2.875	Discharged To Home	Inpatient			No		Home	No	0	Home	2	0	0		1	0	0	0	0	0	0	0	0	0
1454	Male	58	African-American	Emergency	0.458333	Treated And Transferred	Emergency			Yes		Not	No	0	Tert	2	1	1	1	0	0	0	0	0	0	0	0	0	0
1455	Female	69	African-American	Inpatient	2.29167	Expired	Inpatient			Yes		Not	Yes	0	Died	3	0		0	1	0	0	0	1	0	0	0	0	0
1456	Male	59	African-American	Inpatient	13.1667	Disch. To Skilled Nursing F	Inpatient			No	24.2	Not	No	0	Tert	2	1	1	1	1	1	0	0	0	0	0	0	0	0
1457	Female	34	African-American	Emergency	0.25	Treated And Released	Emergency		5.4	No		Not	No	0	Home	1	0	0		1	0	0	0	0	0	1	0	0	0
1458	Female	77	African-American	Inpatient	9	Expired	Inpatient			Yes		Not	Yes	0	Died	3	0		0	1	0	1	0	1	0	0	1	0	0
1459	Female	48	African-American	Inpatient	3.83333	Discharged To Home	Inpatient			No		Home	No	0	Home	2	0	0		1	0	0	0	0	0	0	0	0	0
1460	Male	51	African-American	Inpatient	6.04167	Discharged To Home	Inpatient	6.4		No	30.5	Home	No	2	Home	2	0	0		0	0	0	0	0	0	0	0	0	1
1461	Male	70	African-American	Inpatient	3	Discharged To Home	Inpatient			Yes		Home	No	0	Home	3	0	0		1	0	0	0	0	0	0	0	0	0
1462	Male	58	African-American	Inpatient	2.83333	Discharged To Home	Inpatient			No	28.7	Home	No	0	Home	2	0	0		1	0	0	1	0	0	0	1	0	0
1463	Male	30	African-American	Inpatient	5.125	Discharged To Home	Inpatient		5.9	No		Home	No	0	Home	1	0	0		1	0	1	0	1	0	0	1	0	0
1464	Female	81	African-American	Inpatient	2	Expired	Inpatient			Yes		Not	Yes	0	Died	3	0		0	1	0	0	0	0	0	0	1	0	0
1465	Male	74	African-American	Inpatient	2.54167	Expired	Inpatient		5.6	Yes		Not	Yes	0	Died	3	0		0	0	0	0	0	0	0	0	0	0	0
1466	Male	78	African-American	Inpatient	2.45833	Expired	Inpatient			No	28.3	Not	Yes	0	Died	3	0		0	1	0	0	0	0	0	0	0	0	1
1467	Female	76	African-American	Inpatient	27.834	Disch. To Skilled Nursing F	Inpatient			Yes		Not	No	0	Tert	3	1	1	1	1	1	0	0	0	0	0	0	0	0
1468	Female	67	Undisclosed	Inpatient	15.0833	Disch.To Home Health Agency	Inpatient			Yes	33.8	Not	No	0	Home	3	0	0		1	1	0	0	1	0	0	0	0	0
1469	Male	58	African-American	Inpatient	8.04167	Expired	Inpatient	7.1	6.7	Yes		Not	Yes	3	Died	2	0		0	0	0	0	0	1	0	0	0	0	0
1470	Female	61	White	Inpatient	4.66667	Discharged To Home	Inpatient			Yes	34.6	Home	No	0	Home	2	0	0		1	0	0	0	0	0	0	1	0	0
1471	Male	48	African-American	Inpatient	14.875	Discharged To Home	Inpatient	6.6		Yes	28.8	Home	No	3	Home	2	0	0		1	0	0	0	1	0	0	0	0	1
1472	Female	56	African-American	Inpatient	2.25	Discharged To Home	Inpatient		5.6	No		Home	No	0	Home	2	0	0		1	0	0	0	0	0	0	0	0	0
1473	Male	45	Undisclosed	Inpatient	4.20833	Discharged To Home	Inpatient			No		Home	No	0	Home		0	0		0	0	0	0	0	0	0	0	0	1
1474	Male	70	White	Inpatient	52.1264	Disch. To Skilled Nursing F	Inpatient		10.6	Yes	29.8	Not	No	0	Tert	3	1	1	1	1	0	1	0	0	0	0	0	0	0
1475	Female	65	African-American	Inpatient	11.0833	Disch.To Home Health Agency	Inpatient			No		Not	No	0	Home	3	0	0		1	0	0	0	0	0	0	0	0	1
1476	Female	49	African-American	Emergency	0.166667	Treated And Released	Emergency			No		Not	No	0	Home	2	0	0		0	0	0	0	0	0	0	0	0	0
1477	Female	70	African-American	Inpatient	13	Expired	Inpatient			No	29.4	Not	Yes	0	Died	3	0		0	1	0	0	0	0	0	0	1	0	0
1478	Female	46	African-American	Inpatient	6.04167	Discharged To Home	Inpatient	11.3		Yes	21.7	Home	No	3	Home	2	0	0		1	1	0	0	0	0	0	0	0	0
1479	Female	32	African-American	Emergency	0.291667	Treated And Released	Emergency		14	Yes		Not	No	0	Home	1	0	0		0	0	0	0	0	0	0	0	0	0
1480	Male	85	African-American	Inpatient	2.08333	Discharged To Home	Inpatient			No	28.2	Home	No	0	Home	3	0	0		1	0	0	0	0	0	0	0	0	0
1481	Male	77	African-American	Inpatient	26.1674	Disch. To Skilled Nursing F	Inpatient	10.4	8	Yes	24.3	Not	No	3	Tert	3	1	1	1	1	0	0	0	1	0	0	1	0	0
1482	Male	46	African-American	Inpatient	5.95833	Disch.To Home Health Agency	Inpatient			Yes		Not	No	0	Home	2	0	0		1	0	0	0	0	0	0	1	0	0
1483	Female	90	African-American	Inpatient	7.20833	Disch. To Skilled Nursing F	Inpatient			No	19.4	Not	No	0	Tert	3	1	1	1	1	0	1	1	0	0	0	0	0	0
1484	Female	87	African-American	Inpatient	34.709	Disch. To Skilled Nursing F	Inpatient	5.6		Yes		Not	No	1	Tert	3	1	1	1	1	0	0	0	0	0	1	0	0	0
1485	Male	80	African-American	Inpatient	14.0833	Disch.To Home Health Agency	Inpatient			No		Not	No	0	Home	3	0	0		1	0	1	0	0	0	0	0	0	0
1486	Female	75	African-American	Inpatient	7.125	Disch.To Home Health Agency	Inpatient			Yes		Not	No	0	Home	3	0	0		1	0	0	0	0	0	1	0	0	0
1487	Female	39	African-American	Inpatient	8.70833	Discharged To Home	Inpatient			No	32.1	Home	No	0	Home	1	0	0		0	0	0	0	0	0	0	0	0	0
1488	Female	90	African-American	Inpatient	4.5	Expired	Inpatient			No	14.7	Not	Yes	0	Died	3	0		0	0	0	1	0	0	0	0	0	1	0
1489	Male	68	African-American	Inpatient	1.58333	Expired	Inpatient			Yes	30.5	Not	Yes	0	Died	3	0		0	0	0	0	0	0	0	0	0	0	0
1490	Male	66	African-American	Inpatient	12.8333	Disch.To Home Health Agency	Inpatient			Yes		Not	No	0	Home	3	0	0		1	0	0	0	0	0	0	0	0	0
1491	Male	27	African-American	Inpatient	3.875	Discharged To Home	Inpatient			No	27.4	Home	No	0	Home	1	0	0		0	0	0	0	0	0	0	0	0	0
1492	Male	64	African-American	Inpatient	2.08333	Discharged To Home	Inpatient			No	25	Home	No	0	Home	2	0	0		1	0	0	0	0	0	0	0	0	0
1493	Female	53	African-American	Inpatient	4.66667	Discharged To Home	Inpatient			No	23.2	Home	No	0	Home	2	0	0		0	0	0	0	0	0	0	0	0	0
1494	Male	57	African-American	Inpatient	12.875	Discharged To Home	Inpatient		12	Yes	44.7	Home	No	0	Home	2	0	0		1	0	1	1	0	0	0	1	0	0
1495	Male	48	African-American	Inpatient	1.95833	Discharged To Home	Inpatient			No		Home	No	0	Home	2	0	0		1	0	0	0	0	0	1	0	0	0
1496	Male	70	African-American	Inpatient	5.91667	Disch.To Home Health Agency	Inpatient		7.1	Yes		Not	No	0	Home	3	0	0		1	0	1	0	1	0	0	0	0	0
1497	Male	56	African-American	Inpatient	11.875	Discharged To Home	Inpatient	6.6		Yes	31.2	Home	No	3	Home	2	0	0		1	0	0	0	1	0	0	0	0	1
1498	Male	82	African-American	Inpatient	3.08333	Expired	Inpatient			Yes		Not	Yes	0	Died	3	0		0	0	0	0	0	0	0	0	0	0	0
1499	Female	73	African-American	Inpatient	16.75	Discharged To Home	Inpatient	6.6	6.9	Yes	35.4	Home	No	3	Home	3	0	0		1	1	0	0	0	0	0	0	0	1
1500	Male	65	African-American	Inpatient	9.91667	Disch. To Skilled Nursing F	Inpatient	6.8	8.6	Yes		Not	No	3	Tert	3	1	1	1	1	0	0	1	0	0	1	0	0	0
1501	Male	86	African-American	Inpatient	1.04167	Expired	Inpatient			No		Not	Yes	0	Died	3	0		0	1	0	0	0	0	0	0	0	0	0
1502	Male	76	Undisclosed	Inpatient	2.20833	Expired	Inpatient	6.3		Yes	25.1	Not	Yes	2	Died	3	0		0	1	0	0	0	0	0	0	0	0	0
1503	Female	79	African-American	Inpatient	5.04167	Disch.To Home Health Agency	Inpatient		5.9	Yes		Not	No	0	Home	3	0	0		1	0	0	0	0	0	0	0	0	0
1504	Male	89	African-American	Inpatient	7.95833	Discharged To Home	Inpatient		8.7	Yes		Home	No	0	Home	3	0	0		1	0	1	0	1	0	0	1	0	0
1505	Female	70	African-American	Emergency	0.416667	Treated And Transferred	Emergency		6.8	Yes		Not	No	0	Tert	3	1	1	1	1	0	0	1	0	0	0	0	0	0
1506	Male	58	African-American	Inpatient	4	Expired	Inpatient			No	30	Not	Yes	0	Died	2	0		0	1	0	0	0	0	0	0	0	0	0
1507	Female	88	African-American	Emergency	0.458333	Treated And Released	Emergency			No		Not	No	0	Home	3	0	0		1	0	0	0	0	0	0	0	0	0
1508	Female	69	African-American	Inpatient	2.75	Expired	Inpatient			Yes	14.4	Not	Yes	0	Died	3	0		0	0	0	0	0	0	0	0	0	0	0
1509	Male	69	African-American	Inpatient	6.625	Expired	Inpatient	5.5		Yes		Not	Yes	1	Died	3	0		0	1	0	0	0	0	0	0	0	0	0
1510	Male	40	African-American	Inpatient	8.45833	Discharged To Home	Inpatient	6.8		Yes		Home	No	3	Home	1	0	0		0	0	0	0	0	0	0	0	0	0
1511	Female	68	African-American	Inpatient	8.79167	Disch.To Home Health Agency	Inpatient		7	Yes	31.3	Not	No	0	Home	3	0	0		1	0	0	0	1	0	0	1	0	1
1512	Male	52	African-American	Inpatient	7.70833	Discharged To Home	Inpatient	10.5	10.1	Yes		Home	No	3	Home	2	0	0		1	0	0	0	0	0	0	0	0	1
1513	Female	90	White	Inpatient	2.91667	Expired	Inpatient			No		Not	Yes	0	Died	3	0		0	1	0	0	0	0	0	0	1	0	0
1514	Female	68	African-American	Inpatient	5.41667	Expired	Inpatient			Yes	30.9	Not	Yes	0	Died	3	0		0	0	0	0	0	0	0	0	0	0	0
1515	Male	38	Undisclosed	Emergency	0.0833333	Treated And Released	Emergency			No		Not	No	0	Home	1	0	0		0	0	0	0	0	0	0	0	0	0
1516	Male	70	African-American	Inpatient	1.08333	Expired	Inpatient		6.9	Yes	25.9	Not	Yes	0	Died	3	0		0	1	0	0	0	0	0	0	0	0	0
1517	Male	55	African-American	Inpatient	9.25	Discharged To Home	Inpatient	8.4		Yes		Home	No	3	Home	2	0	0		1	0	0	0	0	0	0	0	0	1
1518	Female	59	African-American	Inpatient	7.25	Discharged To Home	Inpatient		7.7	Yes		Home	No	0	Home	2	0	0		1	0	0	0	1	0	0	1	0	0
1519	Female	70	African-American	Inpatient	0.125	Discharged To Home	Inpatient			No		Home	No	0	Home	3	0	0		1	0	0	0	0	0	0	1	0	0
1520	Female	87	African-American	Inpatient	3.08333	Disch.To Home Health Agency	Inpatient			Yes	29.2	Not	No	0	Home	3	0	0		1	0	1	0	0	0	0	0	0	0
1521	Female	49	White	Inpatient	0.791667	Discharged To Home	Inpatient		5.4	No		Home	No	0	Home	2	0	0		0	0	0	0	0	0	0	0	0	0
1522	Male	76	African-American	Inpatient	10.8333	Disch. To Skilled Nursing F	Inpatient			Yes	23.9	Not	No	0	Tert	3	1	1	1	1	0	0	0	0	0	0	0	0	0
1523	Female	75	African-American	Inpatient	1.54167	Expired	Inpatient			Yes	29.9	Not	Yes	0	Died	3	0		0	1	0	0	0	0	0	0	0	0	0
1524	Male	63	African-American	Inpatient	10.0417	Discharged To Home	Inpatient		6	Yes	26.3	Home	No	0	Home	2	0	0		1	1	1	0	0	0	0	0	0	1
1525	Male	62	White	Inpatient	0.0833333	Discharged To Home	Inpatient		6.1	No		Home	No	0	Home	2	0	0		0	0	0	0	0	0	0	0	0	0
1526	Male	80	African-American	Inpatient	2.04167	Expired	Inpatient	7.1		Yes		Not	Yes	3	Died	3	0		0	1	0	0	0	0	0	0	0	0	0
1527	Female	74	African-American	Inpatient	8.04167	Disch. To Skilled Nursing F	Inpatient	6.2	6.3	Yes		Not	No	2	Tert	3	1	1	1	1	0	0	0	0	0	1	1	0	1
1528	Female	87	African-American	Inpatient	4.95833	Disch.To Home Health Agency	Inpatient			No		Not	No	0	Home	3	0	0		0	0	0	0	1	0	0	0	0	0
1529	Male	69	African-American	Emergency	0.541667	Treated And Released	Emergency		5.6	No		Not	No	0	Home	3	0	0		1	0	0	0	0	0	0	0	0	0
1530	Female	69	Amer. Indian-Alaska	Inpatient	7.75	Disch.To Home Health Agency	Inpatient			Yes		Not	No	0	Home	3	0	0		1	1	0	0	0	0	0	0	0	1
1531	Female	69	African-American	Inpatient	12.0417	Discharged To Home	Inpatient	6.8		Yes		Home	No	3	Home	3	0	0		1	0	0	1	0	0	0	0	0	0
1532	Female	60	African-American	Emergency	0.166667	Treated And Released	Emergency		9.5	Yes		Not	No	0	Home	2	0	0		1	1	0	0	0	0	0	0	0	0
1533	Male	80	African-American	Inpatient	2.95833	Disch.To Home Health Agency	Inpatient			Yes		Not	No	0	Home	3	0	0		1	0	1	0	0	0	1	1	0	0
1534	Male	54	African-American	Inpatient	14	Discharged To Home	Inpatient			Yes		Home	No	0	Home	2	0	0		1	0	0	0	0	0	0	1	0	0
1535	Female	64	African-American	Observation	0.541667	Discharged To Home	Observation			No		Home	No	0	Home	2	0	0		1	0	0	0	0	0	0	0	0	0
1536	Female	77	African-American	Inpatient	3.75	Expired	Inpatient			Yes		Not	Yes	0	Died	3	0		0	1	0	0	0	0	0	0	1	0	0
1537	Female	90	African-American	Inpatient	8.79167	Disch. To Skilled Nursing F	Inpatient			No		Not	No	0	Tert	3	1	1	1	1	0	0	0	0	0	0	0	0	0
1538	Female	89	African-American	Observation	0.916667	Expired	Observation			No		Not	Yes	0	Died	3	0		0	0	0	0	0	1	0	0	1	0	0
1539	Female	66	White	Inpatient	6.95833	Discharged To Home	Inpatient	6.3	8.3	Yes		Home	No	2	Home	3	0	0		1	0	0	1	0	1	1	0	0	0
1540	Female	65	African-American	Inpatient	5.75	Discharged To Home	Inpatient		6.4	Yes	27.9	Home	No	0	Home	3	0	0		1	0	0	0	0	0	0	1	0	0
1541	Female	59	African-American	Inpatient	3.70833	Discharged To Home	Inpatient	5.8		No		Home	No	1	Home	2	0	0		1	0	0	1	0	0	0	0	0	0
1542	Female	82	White	Inpatient	28.7507	Disch. To Skilled Nursing F	Inpatient			Yes	30.3	Not	No	0	Tert	3	1	1	1	1	0	0	0	0	0	0	1	0	1
1543	Female	84	African-American	Inpatient	29.709	Expired	Inpatient			Yes	25.9	Not	Yes	0	Died	3	0		0	0	0	0	0	0	0	0	0	0	0
1544	Male	64	African-American	Inpatient	0.75	Discharged To Home	Inpatient		4.9	Yes		Home	No	0	Home	2	0	0		1	0	0	1	0	0	1	0	0	0
1545	Female	75	African-American	Inpatient	35.834	Disch. To Skilled Nursing F	Inpatient			Yes		Not	No	0	Tert	3	1	1	1	1	0	0	0	0	0	0	0	0	0
1546	Male	59	White	Inpatient	0.208333	Expired	Inpatient		6.2	Yes		Not	Yes	0	Died	2	0		0	1	0	0	0	0	0	0	0	0	1
1547	Female	68	African-American	Inpatient	7.95833	Disch.To Home Health Agency	Inpatient			Yes	39	Not	No	0	Home	3	0	0		1	0	0	0	0	0	1	1	0	0
1548	Male	53	African-American	Inpatient	39.0424	Expired	Inpatient	6.7		Yes	26.6	Not	Yes	3	Died	2	0		0	1	0	0	0	0	0	0	0	0	0
1549	Female	76	African-American	Inpatient	3.08333	Discharged To Home	Inpatient			Yes		Home	No	0	Home	3	0	0		1	0	0	0	0	0	0	0	0	0
1550	Female	62	African-American	Inpatient	5.20833	Expired	Inpatient	7		Yes		Not	Yes	3	Died	2	0		0	1	0	0	0	0	0	1	1	0	0
1551	Male	88	White	Inpatient	2.125	Expired	Inpatient			Yes		Not	Yes	0	Died	3	0		0	1	0	1	0	1	0	0	1	0	0
1552	Male	87	African-American	Inpatient	13.9167	Disch.To Home Health Agency	Inpatient	8.8		Yes		Not	No	3	Home	3	0	0		1	0	0	0	0	0	0	1	0	0
1553	Male	74	African-American	Inpatient	7	Disch.To Home Health Agency	Inpatient			Yes	36	Not	No	0	Home	3	0	0		1	0	1	1	0	0	0	1	1	0
1554	Male	59	African-American	Inpatient	13.8333	Discharged To Home	Inpatient		11.5	Yes		Home	No	0	Home	2	0	0		1	0	0	1	0	0	1	1	0	0
1555	Female	62	African-American	Inpatient	13.5417	Expired	Inpatient			Yes	12.5	Not	Yes	0	Died	2	0		0	0	1	0	0	0	1	0	0	0	0
1556	Male	90	Undisclosed	Inpatient	5.58333	Disch. To Skilled Nursing F	Inpatient			Yes	17.6	Not	No	0	Tert	3	1	1	1	1	0	0	0	0	0	0	0	0	0
1557	Female	79	African-American	Inpatient	15.2924	Disch. To Skilled Nursing F	Inpatient			No		Not	No	0	Tert	3	1	1	1	1	0	0	1	0	0	0	0	1	0
1558	Male	75	White	Inpatient	4.5	Expired	Inpatient			No		Not	Yes	0	Died	3	0		0	1	0	0	0	0	0	1	0	0	0
1559	Male	74	African-American	Emergency	0.208333	Treated And Released	Emergency		12.5	Yes		Not	No	0	Home	3	0	0		1	0	0	1	0	0	0	1	0	0
1560	Female	39	White	Inpatient	4.83333	Discharged To Home	Inpatient			No	23.1	Home	No	0	Home	1	0	0		0	0	0	0	0	0	0	1	0	0
1561	Female	88	African-American	Inpatient	6	Disch.To Home Health Agency	Inpatient			No		Not	No	0	Home	3	0	0		0	0	0	0	0	0	0	0	0	1
1562	Female	84	White	Inpatient	4.875	Disch.To Home Health Agency	Inpatient			No		Not	No	0	Home	3	0	0		1	0	0	0	0	0	0	1	0	0
1563	Male	75	African-American	Inpatient	75.7938	Disch. To Rehab. Unit In Fa	Inpatient	7		Yes	25	Not	No	3	Tert	3	1	1	1	1	0	0	1	1	0	0	1	0	0
1564	Male	64	African-American	Inpatient	25.0007	Expired	Inpatient	6		No	27.9	Not	Yes	2	Died	2	0		0	1	0	1	1	0	0	0	0	0	0
1565	Female	76	African-American	Inpatient	12.9167	Expired	Inpatient		5.9	No	24	Not	Yes	0	Died	3	0		0	0	0	0	0	0	0	0	0	0	0
1566	Male	87	African-American	Emergency	10.4583	Expired	Emergency	5.7		No		Not	Yes	1	Died	3	0		0	0	0	0	0	0	0	0	0	0	0
1567	Female	90	African-American	Emergency	1	Expired	Emergency			No		Not	Yes	0	Died	3	0		0	1	0	1	1	0	0	0	0	0	0
1568	Female	73	African-American	Inpatient	13.125	Expired	Inpatient			No	53.1	Not	Yes	0	Died	3	0		0	1	0	0	0	0	0	1	0	0	0
1569	Female	77	African-American	Inpatient	18.7924	Disch.To Home Health Agency	Inpatient			Yes		Not	No	0	Home	3	0	0		1	0	0	0	0	0	0	0	0	0
1570	Male	87	African-American	Inpatient	13.75	Disch. To Skilled Nursing F	Inpatient			Yes		Not	No	0	Tert	3	1	1	1	1	0	0	0	0	1	0	1	0	0
1571	Male	70	White	Inpatient	34.6674	Expired	Inpatient			No	28.5	Not	Yes	0	Died	3	0		0	1	0	0	0	0	0	0	0	0	0
1572	Female	73	African-American	Inpatient	7.20833	Expired	Inpatient	6.2		Yes		Not	Yes	2	Died	3	0		0	0	0	0	0	0	0	0	0	0	0
1573	Female	38	African-American	Emergency	0.5	Treated And Released	Emergency			No		Not	No	0	Home	1	0	0		0	0	0	0	0	0	0	0	0	0
1574	Female	66	African-American	Inpatient	4.16667	Expired	Inpatient			Yes		Not	Yes	0	Died	3	0		0	0	0	0	0	0	0	0	0	0	0
1575	Female	84	African-American	Inpatient	6.375	Expired	Inpatient		5.8	No		Not	Yes	0	Died	3	0		0	1	0	0	0	0	0	0	1	0	0
1576	Female	57	White	Inpatient	3.33333	Discharged To Home	Inpatient	5.4		No		Home	No	1	Home	2	0	0		0	0	1	0	0	0	0	1	0	0
1577	Female	74	African-American	Inpatient	39.0424	Disch. To Skilled Nursing F	Inpatient	7.5		Yes		Not	No	3	Tert	3	1	1	1	0	1	0	0	0	1	0	1	0	1
1578	Male	64	African-American	Inpatient	5.79167	Disch. To Skilled Nursing F	Inpatient		6.4	Yes		Not	No	0	Tert	2	1	1	1	1	0	0	0	1	0	0	1	0	1
1579	Female	83	African-American	Inpatient	13.0417	Disch. To Skilled Nursing F	Inpatient	11.3	9.3	Yes		Not	No	3	Tert	3	1	1	1	1	0	0	1	0	0	0	1	0	0
1580	Female	49	African-American	Inpatient	5.75	Disch.To Home Health Agency	Inpatient	12	13.6	Yes	41.1	Not	No	3	Home	2	0	0		1	0	0	0	0	0	0	0	0	1
1581	Female	75	African-American	Inpatient	14.834	Expired	Inpatient	13.7	13.5	Yes	24.3	Not	Yes	3	Died	3	0		0	1	0	0	0	0	0	0	0	0	0
1582	Male	60	African-American	Inpatient	3.16667	Disch.To Home Health Agency	Inpatient		4.9	No	28.2	Not	No	0	Home	2	0	0		0	0	0	0	0	0	0	1	0	0
1583	Male	80	African-American	Inpatient	15.084	Expired	Inpatient			No		Not	Yes	0	Died	3	0		0	1	0	0	0	1	0	0	0	0	0
1584	Male	55	African-American	Emergency	0.125	Treated And Released	Emergency			No		Not	No	0	Home	2	0	0		1	0	0	0	0	0	0	0	0	0
1585	Female	57	African-American	Inpatient	5.04167	Discharged To Home	Inpatient			Yes		Home	No	0	Home	2	0	0		1	0	0	0	0	0	0	1	0	0
1586	Female	64	African-American	Inpatient	3.04167	Discharged To Home	Inpatient			No	43.5	Home	No	0	Home	2	0	0		1	0	0	0	0	0	0	0	0	1
1587	Male	70	African-American	Inpatient	2.875	Discharged To Home	Inpatient			Yes	45.5	Home	No	0	Home	3	0	0		1	0	0	0	0	0	0	0	0	0
1588	Male	68	African-American	Inpatient	4.25	Disch.To Home Health Agency	Inpatient	6.6	7.7	Yes	32.9	Not	No	3	Home	3	0	0		1	0	0	0	0	0	1	1	0	1
1589	Female	48	African-American	Emergency	0.125	Treated And Released	Emergency		5.3	No		Not	No	0	Home	2	0	0		0	0	0	0	0	0	0	0	0	0
1590	Female	41	African-American	Inpatient	11.7917	Discharged To Home	Inpatient	5.6		No	31.9	Home	No	1	Home	1	0	0		0	0	0	0	0	0	0	0	0	1
1591	Female	72	African-American	Inpatient	8.125	Expired	Inpatient		9.4	Yes	40.8	Not	Yes	0	Died	3	0		0	0	0	1	0	0	0	0	0	0	1
1592	Male	71	African-American	Inpatient	3.16667	Expired	Inpatient	6		No		Not	Yes	2	Died	3	0		0	0	0	0	0	0	0	0	0	0	0
1593	Female	83	African-American	Emergency	0.25	Treated And Released	Emergency			Yes		Not	No	0	Home	3	0	0		1	0	0	0	0	0	0	0	0	0
1594	Male	73	African-American	Inpatient	0.416667	Expired	Inpatient			No		Not	Yes	0	Died	3	0		0	0	0	0	0	0	0	0	0	0	0
1595	Female	56	African-American	Emergency	0.0416667	Treated And Released	Emergency			No		Not	No	0	Home	2	0	0		0	0	0	0	0	0	0	0	0	0
1596	Male	57	African-American	Inpatient	17.2507	Expired	Inpatient		5.3	Yes		Not	Yes	0	Died	2	0		0	0	0	0	0	0	0	0	0	0	0
1597	Male	63	African-American	Inpatient	2.83333	Discharged To Home	Inpatient		9.6	Yes		Home	No	0	Home	2	0	0		1	0	0	0	0	0	0	0	0	0
1598	Male	79	African-American	Emergency	0.208333	Treated And Released	Emergency			No		Not	No	0	Home	3	0	0		0	0	0	0	0	0	0	0	0	0
1599	Female	73	African-American	Inpatient	1.5	Expired	Inpatient			No		Not	Yes	0	Died	3	0		0	1	0	0	0	0	0	1	0	0	0
1600	Female	50	African-American	Inpatient	3.54167	Expired	Inpatient			No	23.7	Not	Yes	0	Died	2	0		0	1	1	0	0	0	0	0	0	0	0
1601	Female	88	White	Inpatient	4	Disch. To Skilled Nursing F	Inpatient			Yes		Not	No	0	Tert	3	1	1	1	0	0	0	0	0	0	0	0	0	0
1602	Male	62	African-American	Inpatient	7.125	Trans. To Oth Acute Care Fa	Inpatient		5.8	No	46.1	Not	No	0	Tert	2	1	1	1	1	0	0	0	0	0	0	0	0	1
1603	Male	90	Asian	Inpatient	3.45833	Disch. To Skilled Nursing F	Inpatient			No		Not	No	0	Tert	3	1	1	1	1	0	0	0	0	0	0	0	0	0
1604	Female	80	African-American	Inpatient	9.875	Disch.To Home Health Agency	Inpatient			Yes		Not	No	0	Home	3	0	0		1	0	0	0	1	0	0	0	0	1
1605	Female	38	African-American	Inpatient	1.5	Discharged To Home	Inpatient			No	28.2	Home	No	0	Home	1	0	0		0	0	0	0	0	0	0	0	0	0
1606	Male	68	African-American	Inpatient	3.16667	Expired	Inpatient			No	35.4	Not	Yes	0	Died	3	0		0	0	0	0	0	0	0	0	0	0	0
1607	Male	35	African-American	Inpatient	37.709	Disch.To Home Health Agency	Inpatient	6.7		Yes	33.2	Not	No	3	Home	1	0	0		0	0	0	1	0	0	1	0	0	0
1608	Female	53	African-American	Inpatient	2.125	Discharged To Home	Inpatient		5.4	No	30.6	Home	No	0	Home	2	0	0		1	0	0	0	0	0	1	0	0	0
1609	Male	71	African-American	Inpatient	8.125	Disch.To Home Health Agency	Inpatient		5.2	Yes	26.2	Not	No	0	Home	3	0	0		1	1	0	0	0	0	0	1	1	0
1610	Male	77	African-American	Inpatient	26.084	Expired	Inpatient	4.9		No		Not	Yes	1	Died	3	0		0	0	0	0	0	0	0	0	0	0	0
1611	Female	54	African-American	Inpatient	1.125	Expired	Inpatient			No	22.3	Not	Yes	0	Died	2	0		0	1	0	0	0	1	1	0	0	0	0
1612	Female	84	White	Inpatient	6.04167	Disch.To Home Health Agency	Inpatient	9		Yes		Not	No	3	Home	3	0	0		1	0	0	0	0	0	0	0	0	0
1613	Male	67	African-American	Inpatient	0.541667	Expired	Inpatient			Yes		Not	Yes	0	Died	3	0		0	0	0	0	0	0	0	0	0	0	0
1614	Male	29	African-American	Inpatient	27.709	Disch.To Home Health Agency	Inpatient		6.2	Yes	33.3	Not	No	0	Home	1	0	0		0	0	0	0	0	0	0	0	0	0
1615	Male	74	African-American	Inpatient	7.16667	Disch.To Home Health Agency	Inpatient		5.7	No	22.6	Not	No	0	Home	3	0	0		1	0	0	0	0	0	0	1	0	0
1616	Female	42	African-American	Inpatient	6.75	Discharged To Home	Inpatient	7.7		Yes	38.7	Home	No	3	Home	1	0	0		0	1	0	0	0	0	0	0	0	1
1617	Male	90	African-American	Inpatient	10.6674	Expired	Inpatient		5.3	No	22.7	Not	Yes	0	Died	3	0		0	1	0	1	0	1	0	0	1	0	0
1618	Female	71	African-American	Inpatient	8.87569	Disch. To Skilled Nursing F	Inpatient		4.8	Yes	28.2	Not	No	0	Tert	3	1	1	1	1	0	0	1	0	0	1	0	1	0
1619	Male	41	African-American	Inpatient	0.833333	Discharged To Home	Inpatient	5.4		No		Home	No	1	Home	1	0	0		0	0	1	0	0	0	0	0	0	0
1620	Female	63	African-American	Inpatient	1.33333	Disch.To Home Health Agency	Inpatient	5.8	11.6	Yes	30.7	Not	No	1	Home	2	0	0		1	1	0	0	0	0	1	1	0	0
1621	Female	63	African-American	Emergency	0.125	Treated And Released	Emergency			No		Not	No	0	Home	2	0	0		0	0	0	0	0	0	0	0	0	0
1622	Male	79	African-American	Inpatient	2.70833	Expired	Inpatient			Yes	28.8	Not	Yes	0	Died	3	0		0	1	0	0	0	0	0	0	0	0	1
1623	Female	90	African-American	Inpatient	12.4174	Expired	Inpatient		6.9	Yes	23.7	Not	Yes	0	Died	3	0		0	0	0	0	0	0	0	0	0	0	0
1624	Female	57	White	Inpatient	7.75069	Disch. To Skilled Nursing F	Inpatient			Yes		Not	No	0	Tert	2	1	1	1	1	0	0	0	0	0	1	0	0	1
1625	Male	77	African-American	Inpatient	12.834	Discharged To Home	Inpatient			No	23.6	Home	No	0	Home	3	0	0		0	0	0	0	0	0	0	0	0	0
1626	Female	62	African-American	Inpatient	6.41667	Expired	Inpatient		5.5	Yes	42.2	Not	Yes	0	Died	2	0		0	0	0	0	0	1	0	0	0	0	1
1627	Male	70	African-American	Emergency	0.291667	Treated And Released	Emergency	6.2		No	28	Not	No	2	Home	3	0	0		1	0	1	0	0	0	0	1	0	0
1628	Male	67	White	Outpatient	0	Discharged To Home	Outpatient		5.3	No		Home	No	0	Home	3	0	0		0	0	0	0	0	0	0	0	0	0
1629	Male	57	White	Outpatient	0	Discharged To Home	Outpatient			No		Home	No	0	Home	2	0	0		0	0	0	0	0	0	0	0	0	0
1630	Female	61	African-American	Outpatient	0	Discharged To Home	Outpatient			No		Home	No	0	Home	2	0	0		0	0	0	0	0	0	0	0	0	0
1631	Female	59	African-American	Emergency	0.0833333	Treated And Released	Emergency			No		Not	No	0	Home	2	0	0		0	0	0	0	0	0	0	0	0	0
1632	Male	59	African-American	Inpatient	3	Discharged To Home	Inpatient		10.5	Yes		Home	No	0	Home	2	0	0		1	0	0	0	1	0	0	1	0	0
1633	Female	88	African-American	Inpatient	7.16736	Disch. To Skilled Nursing F	Inpatient	5.3		No	19.3	Not	No	1	Tert	3	1	1	1	1	0	0	0	0	0	0	0	0	0
1634	Female	54	African-American	Inpatient	3.04167	Disch. To Skilled Nursing F	Inpatient	8		Yes	18.3	Not	No	3	Tert	2	1	1	1	1	0	1	0	0	0	0	0	0	0
1635	Female	57	African-American	Emergency	0.0416667	Treated And Released	Emergency			No		Not	No	0	Home	2	0	0		0	0	0	0	0	0	0	0	0	0
1636	Female	85	African-American	Inpatient	3.79167	Disch.To Home Health Agency	Inpatient		6.3	No	33.2	Not	No	0	Home	3	0	0		1	0	0	0	0	0	0	1	0	0
1637	Male	68	African-American	Inpatient	6.91736	Discharged To Home	Inpatient	9.5	8.4	Yes	21.2	Home	No	3	Home	3	0	0		1	0	0	0	0	0	0	1	0	1
1638	Female	90	African-American	Inpatient	5.29167	Disch. To Skilled Nursing F	Inpatient		6.9	Yes		Not	No	0	Tert	3	1	1	1	1	0	0	1	0	1	0	1	0	0
1639	Male	70	African-American	Emergency	0.208333	Treated And Released	Emergency			No		Not	No	0	Home	3	0	0		0	0	0	0	0	0	0	0	0	0
1640	Female	69	African-American	Inpatient	4.875	Discharged To Home	Inpatient	6.1		Yes	48.8	Home	No	2	Home	3	0	0		1	0	0	0	1	0	0	0	0	1
1641	Male	40	African-American	Inpatient	8.87569	Discharged To Home	Inpatient			No		Home	No	0	Home	1	0	0		0	0	0	0	0	0	1	1	0	0
1642	Female	70	African-American	Inpatient	3.16667	Discharged To Home	Inpatient			No		Home	No	0	Home	3	0	0		0	0	0	0	0	0	0	0	0	0
1643	Female	67	African-American	Inpatient	19.7924	Expired	Inpatient			No	24.6	Not	Yes	0	Died	3	0		0	0	0	0	0	0	0	0	0	0	0
1644	Female	64	African-American	Emergency	0.166667	Treated And Released	Emergency			No		Not	No	0	Home	2	0	0		0	0	0	0	0	0	0	0	0	0
1645	Female	81	African-American	Inpatient	5.00069	Disch.To Home Health Agency	Inpatient	4.5		No		Not	No	1	Home	3	0	0		1	0	0	0	0	0	0	0	0	0
1646	Male	36	Undisclosed	Emergency	0.125	Treated And Released	Emergency			No		Not	No	0	Home	1	0	0		0	0	0	0	0	0	0	0	0	0
1647	Male	58	African-American	Inpatient	11.0424	Expired	Inpatient		6.1	No	28.7	Not	Yes	0	Died	2	0		0	1	0	0	0	0	0	0	1	0	0
1648	Male	57	African-American	Emergency	0.125	Treated And Released	Emergency			No		Not	No	0	Home	2	0	0		0	1	0	0	0	0	0	0	0	0
1649	Female	41	African-American	Emergency	0.0416667	Treated And Released	Emergency			No		Not	No	0	Home	1	0	0		0	0	0	0	0	0	0	0	0	0
1650	Male	65	White	Emergency	0.333333	Treated And Released	Emergency			No		Not	No	0	Home	3	0	0		0	1	1	0	0	0	0	0	0	0
1651	Female	50	Asian	Outpatient	0	Discharged To Home	Outpatient			No		Home	No	0	Home	2	0	0		0	0	0	0	0	0	0	0	0	0
1652	Female	69	African-American	Inpatient	9.25069	Disch. To Skilled Nursing F	Inpatient	5.5	5.6	No	27.3	Not	No	1	Tert	3	1	1	1	1	0	1	0	1	0	0	1	0	0
1653	Female	74	African-American	Inpatient	21.2507	Disch. To Skilled Nursing F	Inpatient		6.6	Yes		Not	No	0	Tert	3	1	1	1	1	0	1	0	0	0	0	0	0	1
1654	Female	66	White	Inpatient	5.12569	Discharged To Home	Inpatient	5.2		No	24	Home	No	1	Home	3	0	0		1	0	0	0	0	0	0	1	0	1
1655	Female	72	African-American	Inpatient	4.62569	Expired	Inpatient	6.2	6.2	No	28.1	Not	Yes	2	Died	3	0		0	1	0	0	0	0	0	0	1	1	1
1656	Female	63	African-American	Inpatient	8.08403	Disch. To Skilled Nursing F	Inpatient			No		Not	No	0	Tert	2	1	1	1	1	0	1	0	0	0	1	0	0	0
1657	Male	84	African-American	Observation	2.54236	Discharged To Home	Observation	7.2	7.4	Yes		Home	No	3	Home	3	0	0		1	0	1	1	0	0	1	0	0	0
1658	Male	54	African-American	Inpatient	0.458333	Trans. To Oth Acute Care Fa	Inpatient			Yes		Not	No	0	Tert	2	1	1	1	1	0	0	1	0	0	0	0	0	0
1659	Female	75	African-American	Emergency	0.25	Treated And Released	Emergency			No		Not	No	0	Home	3	0	0		1	0	0	0	0	0	0	0	0	0
1660	Female	50	African-American	Emergency	0.125	Treated And Released	Emergency			No		Not	No	0	Home	2	0	0		0	0	0	0	0	0	0	0	0	0
1661	Female	62	African-American	Inpatient	7.79236	Disch. To Skilled Nursing F	Inpatient			Yes		Not	No	0	Tert	2	1	1	1	1	0	1	0	0	0	1	0	0	0
1662	Male	78	White	Inpatient	2.125	Discharged To Home	Inpatient		5.7	Yes		Home	No	0	Home	3	0	0		1	0	0	1	0	0	0	0	0	0
1663	Male	90	Asian	Inpatient	19.7917	Expired	Inpatient	8.6		Yes	23.9	Not	Yes	3	Died	3	0		0	1	0	0	0	0	0	0	0	0	0
1664	Female	79	African-American	Observation	0.916667	Discharged To Home	Observation			No	32.9	Home	No	0	Home	3	0	0		1	0	1	1	0	0	0	1	0	0
1665	Female	68	African-American	Inpatient	16.4167	Expired	Inpatient	6	5.4	No		Not	Yes	2	Died	3	0		0	1	0	0	0	0	0	0	0	0	0
1666	Female	50	African-American	Inpatient	6.08333	Trans. To Oth Acute Care Fa	Inpatient	6.3		Yes	26.5	Not	No	2	Tert	2	1	1	1	1	0	0	0	0	0	1	1	0	0
1667	Female	79	White	Inpatient	3	Disch.To Home Health Agency	Inpatient	10.8	6.9	Yes	43.5	Not	No	3	Home	3	0	0		1	0	0	0	0	0	0	0	0	0
1668	Female	65	African-American	Emergency	0.791667	Treated And Released	Emergency			No		Not	No	0	Home	3	0	0		0	0	0	0	0	1	0	0	0	0
1669	Female	70	African-American	Inpatient	15.125	Disch.To Home Health Agency	Inpatient			No	24.5	Not	No	0	Home	3	0	0		1	0	0	0	0	0	0	1	0	0
1670	Female	55	African-American	Emergency	0.0416667	Treated And Released	Emergency		13.5	Yes		Not	No	0	Home	2	0	0		1	0	0	0	0	0	0	0	0	0
1671	Female	31	African-American	Inpatient	1.20833	Discharged To Home	Inpatient			No	30.2	Home	No	0	Home	1	0	0		0	0	0	0	0	0	0	0	0	0
1672	Female	31	Undisclosed	Ambsurg	0	Disch.To Oth. Acute Care In	Ambsurg			No	27	Not	No	0	Tert	1	1	1	1	0	0	0	0	0	0	0	0	0	0
1673	Male	47	Undisclosed	Emergency	0	Treated And Released	Emergency			No		Not	No	0	Home	2	0	0		0	0	0	0	0	0	0	0	0	0
1674	Male	74	African-American	Inpatient	7	Disch.To Home Health Agency	Inpatient			Yes		Not	No	0	Home	3	0	0		1	0	0	0	1	0	0	1	0	0
1675	Male	46	African-American	Inpatient	0.833333	Discharged To Home	Inpatient			No		Home	No	0	Home	2	0	0		0	0	0	0	0	0	0	0	0	0
1676	Male	1	African-American	Emergency	0.0416667	Treated And Released	Emergency			No		Not	No	0	Home	1	0	0		0	0	0	0	0	0	0	0	0	0
1677	Female	13	African-American	Inpatient	2.125	Discharged To Home	Inpatient			No	33.2	Home	No	0	Home	1	0	0		0	0	0	0	0	0	0	0	0	0
1678	Female	66	African-American	Emergency	0.166667	Treated And Released	Emergency		10.3	Yes		Not	No	0	Home	3	0	0		1	0	1	0	0	0	1	1	0	1
1679	Female	58	African-American	Inpatient	3.75	Discharged To Home	Inpatient		5.8	Yes		Home	No	0	Home	2	0	0		1	1	0	0	0	0	1	1	0	0
1680	Female	74	African-American	Inpatient	17.625	Disch. To Skilled Nursing F	Inpatient	12.1		Yes	34.2	Not	No	3	Tert	3	1	1	1	1	0	1	0	0	0	0	0	0	0
1681	Male	78	African-American	Inpatient	6.79167	Expired	Inpatient		5	No		Not	Yes	0	Died	3	0		0	0	0	0	0	0	0	0	0	0	0
1682	Female	64	African-American	Emergency	0.25	Treated And Released	Emergency		6.1	Yes		Not	No	0	Home	2	0	0		1	0	0	0	0	0	1	0	0	0
1683	Female	59	African-American	Observation	1.20833	Discharged To Home	Observation	6.5		No		Home	No	2	Home	2	0	0		1	0	0	0	0	0	0	1	0	0
1684	Male	77	African-American	Inpatient	3.83333	Disch.To Home Health Agency	Inpatient			No		Not	No	0	Home	3	0	0		1	0	0	0	1	0	0	0	0	0
1685	Male	80	African-American	Inpatient	9.75	Expired	Inpatient			No	25.9	Not	Yes	0	Died	3	0		0	1	0	0	0	0	1	0	0	0	0
1686	Female	85	African-American	Inpatient	29.959	Disch.To Home Health Agency	Inpatient		5.4	Yes		Not	No	0	Home	3	0	0		1	0	0	1	0	0	0	1	0	1
1687	Female	50	White	Inpatient	0.833333	Discharged To Home	Inpatient	7.4		Yes		Home	No	3	Home	2	0	0		1	0	0	0	0	0	0	0	0	0
1688	Female	53	African-American	Inpatient	7.83333	Discharged To Home	Inpatient	6.5		No		Home	No	2	Home	2	0	0		1	0	0	0	0	0	0	0	0	1
1689	Male	68	African-American	Inpatient	10.9167	Discharged To Home	Inpatient			No	28.1	Home	No	0	Home	3	0	0		0	0	0	0	0	0	0	0	0	0
1690	Female	24	African-American	Emergency	0.0416667	Treated And Released	Emergency		4.8	No		Not	No	0	Home	1	0	0		1	0	1	0	0	0	0	1	0	0
1691	Female	29	African-American	Emergency	0.0833333	Treated And Released	Emergency			No		Not	No	0	Home	1	0	0		0	0	0	0	0	0	0	0	0	0
1692	Male	88	African-American	Inpatient	3.95833	Discharged To Home	Inpatient		5.7	No	20.3	Home	No	0	Home	3	0	0		1	0	1	0	0	0	0	1	0	0
1693	Male	65	African-American	Inpatient	3.125	Discharged To Home	Inpatient			No	36.9	Home	No	0	Home	3	0	0		1	0	0	0	1	0	0	0	0	0
1694	Male	6	African-American	Emergency	0.333333	Treated And Transferred	Emergency			No		Not	No	0	Tert	1	1	1	1	0	0	0	0	0	0	0	0	0	0
1695	Female	75	African-American	Emergency	0.125	Treated And Released	Emergency			Yes		Not	No	0	Home	3	0	0		1	0	0	0	0	0	0	1	0	0
1696	Male	66	White	Observation	4.70833	Discharged To Home	Observation			Yes	27.9	Home	No	0	Home	3	0	0		0	0	0	1	0	0	1	0	0	0
1697	Male	61	African-American	Outpatient	0	Discharged To Home	Outpatient			No		Home	No	0	Home	2	0	0		0	0	0	0	0	0	0	0	0	0
1698	Male	67	Undisclosed	Outpatient	0	Discharged To Home	Outpatient			No		Home	No	0	Home	3	0	0		0	0	0	0	0	0	0	0	0	0
1699	Female	47	African-American	Inpatient	17.7924	Disch. To Rehab. Unit In Fa	Inpatient	11.9		Yes	30.9	Not	No	3	Tert	2	1	1	1	1	0	0	0	0	0	0	0	0	0
1700	Male	6	African-American	Inpatient	3.29167	Discharged To Home	Inpatient			No	19.4	Home	No	0	Home	1	0	0		0	0	0	0	0	0	0	0	0	0
1701	Female	79	African-American	Inpatient	13.0417	Disch. To Skilled Nursing F	Inpatient	4.8	6.5	Yes		Not	No	1	Tert	3	1	1	1	1	0	0	0	0	0	1	1	0	0
1702	Female	53	African-American	Emergency	0.166667	Treated And Released	Emergency			No		Not	No	0	Home	2	0	0		1	0	0	1	0	0	0	0	0	0
1703	Female	22	African-American	Emergency	0	Treated And Released	Emergency			No		Not	No	0	Home	1	0	0		0	0	0	0	0	0	0	0	0	0
1704	Male	25	African-American	Emergency	0.208333	Treated And Released	Emergency		5.3	No		Not	No	0	Home	1	0	0		1	0	0	0	0	0	0	0	0	0
1705	Male	68	African-American	Inpatient	3.875	Disch. To Skilled Nursing F	Inpatient		6.8	Yes		Not	No	0	Tert	3	1	1	1	1	0	0	0	0	0	0	0	0	0
1706	Male	53	African-American	Ambsurg	0	Discharged To Home	Ambsurg			No	31.3	Home	No	0	Home	2	0	0		1	0	0	0	0	0	1	0	0	0
1707	Female	81	African-American	Emergency	0.291667	Treated And Released	Emergency			No		Not	No	0	Home	3	0	0		0	0	0	0	0	0	0	0	0	0
1708	Male	80	African-American	Inpatient	10.8333	Disch.To Home Health Agency	Inpatient			No		Not	No	0	Home	3	0	0		0	0	0	0	0	0	0	0	0	0
1709	Female	55	White	Inpatient	1.79167	Discharged To Home	Inpatient			No	57.3	Home	No	0	Home	2	0	0		0	0	0	0	0	0	0	1	0	0
1710	Female	22	African-American	Emergency	0.125	Treated And Released	Emergency			No		Not	No	0	Home	1	0	0		0	0	0	0	0	0	0	0	0	0
1711	Female	83	African-American	Inpatient	7.16667	Disch.To Home Health Agency	Inpatient			No		Not	No	0	Home	3	0	0		1	0	0	1	1	0	0	0	0	0
1712	Female	66	African-American	Inpatient	7.58333	Disch.To Home Health Agency	Inpatient			No	32.6	Not	No	0	Home	3	0	0		1	0	0	0	0	0	0	0	0	0
1713	Male	54	African-American	Inpatient	8	Discharged To Home	Inpatient	10.2		Yes	31.6	Home	No	3	Home	2	0	0		1	0	0	1	0	0	0	1	0	1
1714	Female	89	African-American	Inpatient	3.58333	Expired	Inpatient		7.7	Yes		Not	Yes	0	Died	3	0		0	0	0	0	0	1	0	0	0	0	0
1715	Male	75	African-American	Inpatient	11.959	Discharged To Home	Inpatient			No	25.3	Home	No	0	Home	3	0	0		1	0	0	0	0	0	0	1	0	0
1716	Male	17	African-American	Emergency	0.0416667	Treated And Released	Emergency			No		Not	No	0	Home	1	0	0		0	0	0	0	0	0	0	0	0	0
1717	Male	82	African-American	Observation	1.20833	Discharged To Home	Observation		9.2	Yes	21.2	Home	No	0	Home	3	0	0		1	0	1	0	0	0	0	1	0	0
1718	Male	0	African-American	Emergency	0.25	Treated And Released	Emergency			No		Not	No	0	Home	1	0	0		0	0	0	0	0	0	0	0	0	0
1719	Male	38	African-American	Emergency	0.0416667	Expired	Emergency			Yes		Not	Yes	0	Died	1	0		0	1	0	1	0	0	0	0	0	0	1
1720	Female	81	African-American	Observation	0.333333	Discharged To Home	Observation		7.6	No		Home	No	0	Home	3	0	0		1	0	0	0	0	0	0	0	0	0
1721	Female	44	African-American	Inpatient	5.87569	Disch.To Home Health Agency	Inpatient	4.5		No	25.3	Not	No	1	Home	1	0	0		0	0	0	0	0	0	0	0	0	0
1722	Male	21	African-American	Emergency	0.25	Treated And Released	Emergency			No		Not	No	0	Home	1	0	0		0	0	0	0	0	0	0	0	0	0
1723	Male	65	African-American	Inpatient	21.1674	Discharged To Home	Inpatient			No	23.5	Home	No	0	Home	3	0	0		1	0	0	0	0	0	0	0	0	0
1724	Female	50	African-American	Emergency	0.166667	Treated And Released	Emergency		6.3	No		Not	No	0	Home	2	0	0		1	0	0	0	0	0	0	1	0	0
1725	Male	46	African-American	Inpatient	10.9174	Disch.To Home Health Agency	Inpatient			No	17.1	Not	No	0	Home	2	0	0		1	0	0	0	0	0	1	0	0	0
1726	Female	46	African-American	Inpatient	0.833333	Discharged To Home	Inpatient		5.5	No		Home	No	0	Home	2	0	0		1	0	0	0	0	0	0	0	0	0
1727	Female	87	African-American	Inpatient	18.0424	Disch. To Skilled Nursing F	Inpatient			Yes		Not	No	0	Tert	3	1	1	1	1	1	1	0	0	0	0	0	0	1
1728	Female	38	African-American	Inpatient	2.58403	Discharged To Home	Inpatient		5.5	No	26.3	Home	No	0	Home	1	0	0		1	0	0	1	0	0	0	0	0	0
1729	Male	31	Undisclosed	Emergency	0	Treated And Released	Emergency			No		Not	No	0	Home	1	0	0		0	0	0	0	0	0	0	0	0	0
1730	Female	82	African-American	Inpatient	4.50069	Disch. To Rehab. Unit In Fa	Inpatient	6	6	No		Not	No	2	Tert	3	1	1	1	1	0	0	0	1	0	0	0	0	0
1731	Male	39	African-American	Emergency	0	Treated And Released	Emergency			No		Not	No	0	Home	1	0	0		0	0	0	0	0	0	0	0	0	0
1732	Female	73	African-American	Inpatient	9.87569	Disch. To Skilled Nursing F	Inpatient	6.3	6.6	No	58.4	Not	No	2	Tert	3	1	1	1	0	0	0	0	0	0	0	0	0	0
1733	Male	36	African-American	Emergency	0.583333	Treated And Released	Emergency			No		Not	No	0	Home	1	0	0		0	0	0	0	0	0	0	0	0	0
1734	Male	36	Undisclosed	Emergency	0.583333	Treated And Released	Emergency			No		Not	No	0	Home	1	0	0		0	1	0	0	0	0	0	0	0	0
1735	Male	80	African-American	Inpatient	2.95903	Expired	Inpatient			Yes	15.4	Not	Yes	0	Died	3	0		0	1	0	0	0	0	0	0	1	0	0
1736	Female	17	African-American	Inpatient	1.91736	Discharged To Home	Inpatient			No	26.5	Home	No	0	Home	1	0	0		0	0	0	0	0	0	0	0	0	0
1737	Female	59	African-American	Inpatient	3.83403	Disch.To Home Health Agency	Inpatient		5.8	Yes	30.1	Not	No	0	Home	2	0	0		1	0	0	0	0	0	0	0	0	0
